# Supplementary material for: Network Pharmacology to Unveil the Biological Basis of Health-Strengthening Herbal Medicine in Cancer Treatment
Source: Cancers (Basel). 2018 Nov 21;10(11):461. doi: 10.3390/cancers10110461 (PMC6266222; doi:10.3390/cancers10110461)
Supplement: Supplementary file 1 [file cancers-10-00461-s001.zip › revision_supplemental/Table S1.xlsx]

## Sheet: Herbs
Table S1: The basic information of herbs applied in the research.
Herb Latin name	Chinese phonetic name	Type
Resina Ferulae	A Wei	Qu-Xie
Radix Paeoniae Alba	Bai Shao	Fu-Zheng
Rhizoma Atractylodis macrocephalae	Bai Zhu	Fu-Zheng
Mylabris	Ban Mao	Qu-Xie
Herba Scutellariae barbatae	Ban Zhi Lian	Qu-Xie
Fructus Psoraleae	Bu Gu Zhi	Fu-Zheng
Venenum Bufonis	Chan Su	Qu-Xie
Radix chuanxiong；Rhizoma Chuanxiong	Chuan Xiong	Qu-Xie
Radix et Rhizoma Rhei	Da Huang	Qu-Xie
Radix Angelicae sinensis	Dang Gui	Fu-Zheng
Radix Codonopsis pilosulae	Dang Shen	Fu-Zheng
Cordyceps	Dong Chong Xia Cao	Fu-Zheng
Cortex Eucommiae	Du Zhong	Fu-Zheng
Rhizoma Curcumae	E Zhu	Qu-Xie
Poria	Fu Ling	Fu-Zheng
Radix Aconiti Lateralis	Fu Zi	Qu-Xie
Bufo Corium	Gan Chan Pi	Qu-Xie
Lycium	Gou Qi	Fu-Zheng
Taxaceae	Hong Dou Shan Pi	Qu-Xie
Cortex Magnoliae officinalis	Hou Pu	Qu-Xie
Cortex Phellodendri	Huang Bai	Qu-Xie
Rhizoma Coptidis	Huang Lian	Qu-Xie
Radix Astragali	Huang Qi	Fu-Zheng
Radix Scutellariae	Huang Qin	Qu-Xie
Rhizoma Fagopyri Cymosi	Jin Qiao Mai	Qu-Xie
Radix Sophorae flavescentis	Ku Shen	Qu-Xie
Radix Ophiopogonis	Mai Dong	Fu-Zheng
herba ecliptae	Mo Han Lian	Fu-Zheng
Cortex Moutan	Mu Dan Pi	Qu-Xie
Radix Achyranthis bidentatae	Niu Xi	Fu-Zheng
Fructus Ligustri lucidi	Nu Zhen Zi	Fu-Zheng
Radix Ginseng	Ren Shen	Fu-Zheng
Cortex Cinnamomi	Rou Gui	Fu-Zheng
Rhizoma Dioscoreae	Shan Yao	Fu-Zheng
Fructus Corni	Shan Zhu Yu	Fu-Zheng
Rhizoma Cimicifugae	Sheng Ma	Qu-Xie
Radix Rehmanniae Preparata	Di Huang	Fu-Zheng
Fructus Schisandrae	Wu Wei Zi	Fu-Zheng
Radix Scrophulariae	Xuan Shen	Qu-Xie
Fructus Bruceae	Ya Dan Zi	Qu-Xie
Rhizoma Corydalis	Yan Hu Suo	Qu-Xie
semen coicis	Yi Yi Ren	Qu-Xie
Radix Curcumae	Yu Jin	Qu-Xie
Rhizoma Alismatis	Ze Xie	Qu-Xie
Rhizoma Anemarrhenae	Zhi Mu	Qu-Xie
Fructus Gardeniae	Zhi Zi	Qu-Xie
Radix Polygoni Multiflori Preparata	Zhi He Shou Wu	Fu-Zheng
