# Supplementary material for: Network Pharmacology to Unveil the Biological Basis of Health-Strengthening Herbal Medicine in Cancer Treatment
Source: Cancers (Basel). 2018 Nov 21;10(11):461. doi: 10.3390/cancers10110461 (PMC6266222; doi:10.3390/cancers10110461)
Supplement: Supplementary file 1 [file cancers-10-00461-s001.zip › revision_supplemental/Table S2.xlsx]

## Sheet: Sheet1
Table S2: The resources of compounds used in HTS2 assay.
Compound name	CID	CAS	Purity（%）	Supplier
(2S)-Sophoraflavanone G	72936	97938-30-2	98	Yunnan BioBioPha Co., Ltd
1, 2, 3, 4, 6-Pentagalloylglucose	65238	14937-32-7	98	Chengdu Biopurify Phytochemicals Ltd
1,8-Cineol	2758	470-82-6	98	Chengdu Herbpurify Co. ,Ltd
10-Deacetylbaccatin III	154272	32981-86-5	98	Tianjin Yifang Science & Technology Co., Ltd
1-Carvone	7439	99-49-0	98.2	Shanghai Haling Biological Technology Co.,Ltd
20(R)-Ginsenoside Rg3	46887680		98	Chengdu Herbpurify Co. ,Ltd
25-Hydroxy-3-Epitumulosic Acid	46882675		98	Chengdu Chroma-Biotechnology Co., Ltd.
5-Hydroxy-7,3',4',5'-Tetramethoxyflavone	97142	1244-78-6	98	Chengdu Chroma-Biotechnology Co., Ltd.
ɑ-Caryophyllene	5281520	6753-98-6	98	Chengdu Chroma-Biotechnology Co., Ltd.
Acetyl Ursolic Acid	6475119	7372-30-7	96	Chengdu Chroma-Biotechnology Co., Ltd.
Aconitine	245005	302-27-2	98	Tianjin Yifang Science & Technology Co., Ltd
Acteoside	5281800	61276-17-3	98	Chengdu Herbpurify Co. ,Ltd
Albiflorin	24868421	39011-90-0	98	Chengdu Herbpurify Co. ,Ltd
Allantoin	204	97-59-6	99	Chengdu Herbpurify Co. ,Ltd
Alnustone	5317598	33457-62-4	98	Shanghai Haling Biological Technology Co.,Ltd
Apigenin	5280443	520-36-5	98	Chengdu Herbpurify Co. ,Ltd
Apigenin-7-O-Glucoside	5280704	578-74-5	98	Chengdu Biopurify Phytochemicals Ltd
Astragaloside A	122690	83207-58-3	98	Chengdu Mansite Bio-technology Co.,Ltd
Astragaloside II	71306915		98	Chengdu Biopurify Phytochemicals Ltd
Atractylenolide I	5321018	73069-13-3	98	Chengdu Herbpurify Co. ,Ltd
Aucubin	91458	479-98-1	98	Yunnan BioBioPha Co., Ltd
Baicalein	5281605	491-67-8	98.58	Chengdu Mansite Bio-technology Co.,Ltd
Baicalin	64982	21967-41-9	98	Chengdu Biopurify Phytochemicals Ltd
Bakuchiol	5468522	10309-37-2	98.1	Chengdu Mansite Bio-technology Co.,Ltd
Batatasin IV	181271	60347-67-3	98	Chengdu Chroma-Biotechnology Co., Ltd.
Beiwutine	6426872	76918-93-9	98	Chengdu Chroma-Biotechnology Co., Ltd.
Benzoylaconitine	49868330	466-24-0	98	Chengdu Mansite Bio-technology Co.,Ltd
Benzoylhypacoitine	3047329	63238-66-4	98	Chengdu Mansite Bio-technology Co.,Ltd
Benzoylmesaconine	24832659	63238-67-5	98	Chengdu Herbpurify Co. ,Ltd
Berberine	2353	2086-83-1	98	Beijing Solarbio Science & Technology Co., Ltd
Berberine Hydrochloride	12456	633-65-8	98.95	Chengdu Mansite Bio-technology Co.,Ltd
Betaine	247	107-43-7	98	Chengdu Herbpurify Co. ,Ltd
Bruceantin	573837		98	Chengdu Chroma-Biotechnology Co., Ltd.
Bruceine D	122784	21499-66-1	98	Chengdu Chroma-Biotechnology Co., Ltd.
Brusatol	73432	14907-98-3	98	Shanghai Sunny Biotech Co.,Ltd
Bufarenogin	167607	17008-65-0	98	Shanghai Haling Biological Technology Co.,Ltd
Caffeic Acid	689043	331-39-5	99	Chengdu Herbpurify Co. ,Ltd
Calycosin	5280448	20575-57-9	98	Shanghai Haling Biological Technology Co.,Ltd
Calycosin-7-Glucoside	71571502	20633-67-4	98	Tianjin Yifang Science & Technology Co., Ltd
Cantharidin	5944	56-25-7	98	Tianjin Yifang Science & Technology Co., Ltd
Catalpol	91520	2415-24-9	98	Beijing Solarbio Science & Technology Co., Ltd
Catechin	9064	154-23-4	98	Chengdu Herbpurify Co. ,Ltd
Chlorogenic Acid	1794427	327-97-9	98	Chengdu Herbpurify Co. ,Ltd
Chrysaron	637213	10453-86-8	98	Shanghai Haling Biological Technology Co.,Ltd
Chrysophol	10208	481-74-3	98	Chengdu Herbpurify Co. ,Ltd
Cinnamaldehyde	637511	104-55-2	98	Chengdu Herbpurify Co. ,Ltd
Cinnamic Acid	444539	140-10-3	99.99	Chengdu Mansite Bio-technology Co.,Ltd
Cinobufagin	11969542	470-37-1	98	Beijing Solarbio Science & Technology Co., Ltd
Conferol	11892267		98	Chengdu Chroma-Biotechnology Co., Ltd.
Coniferyl Alcohol	1549095	458-35-5	98	Shanghai Haling Biological Technology Co.,Ltd
Coptisine	72322	3486-66-6	98	Tianjin Yifang Science & Technology Co., Ltd
Cordycepin	6303	73-03-0	98	Chengdu Biopurify Phytochemicals Ltd
Corosolic Acid	6918774	4547-24-4	98	Beijing Mycome Biomedical Technology Co., Ltd
Coumarin	323	91-64-5	99	Chengdu Chroma-Biotechnology Co., Ltd.
Crassicauline A	157539	79592-91-9	98	Chengdu Biopurify Phytochemicals Ltd
Curcumin	969516	458-37-7	98	Tianjin Yifang Science & Technology Co., Ltd
Curdione	6441391	13657-68-6	98	Tianjin Yifang Science & Technology Co., Ltd
Cyasterone	119444	17086-76-9	98	Chengdu Mansite Bio-technology Co.,Ltd
Daidzein	5281708	486-66-8	98	Chengdu Herbpurify Co. ,Ltd
Daidzin	107971	552-66-9	98	Chengdu Herbpurify Co. ,Ltd
Demethyleneberberine	363209	25459-91-0	99.12	Chengdu Mansite Bio-technology Co.,Ltd
Deoxyaconitine	197019	3175-95-9	98	Chengdu Herbpurify Co. ,Ltd
Dioscin	119245	19057-60-4	98	Chengdu Herbpurify Co. ,Ltd
D-Syringaresinol	443023	21453-69-0	98	Chengdu Chroma-Biotechnology Co., Ltd.
Eburicoic Acid	237891	560-66-7	98	Chengdu Chroma-Biotechnology Co., Ltd.
Echinacoside	5281771	82854-37-3	98	Chengdu Herbpurify Co. ,Ltd
Ellagic Acid	5281855	476-66-4	98	Chengdu Herbpurify Co. ,Ltd
Emodin	3220	518-82-1	98	Chengdu Herbpurify Co. ,Ltd
Eriodictyol	440735	552-58-9	95	Chengdu Herbpurify Co. ,Ltd
Ethyl Caffeate	5317238	102-37-4	98	Chengdu Herbpurify Co. ,Ltd
Ethyl Ferulate	736681	4046-02-0	99.92	Chengdu Mansite Bio-technology Co.,Ltd
Ferulaldehyde	5280536	458-36-6	98	Chengdu Herbpurify Co. ,Ltd
Ferulic Acid	445858	1135-24-6	98	Chengdu Herbpurify Co. ,Ltd
Formononetin	5280378	485-72-3	98	Chengdu Herbpurify Co. ,Ltd
Galloylpaeoniflorin	46882879		98	Chengdu Chroma-Biotechnology Co., Ltd.
Gamma-Bufotalin	12302120	471-95-4	98	Chengdu Biopurify Phytochemicals Ltd
Gardenoside	442423	24512-62-7	98	Chengdu Mansite Bio-technology Co.,Ltd
Ginsenoside Rb1	9898279	41753-43-9	98	Chengdu Herbpurify Co. ,Ltd
Ginsenoside Re	441921	52286-59-6	98	Chengdu Herbpurify Co. ,Ltd
Ginsenoside Rf	441922	52286-58-5	98	Chengdu Chroma-Biotechnology Co., Ltd.
Ginsenoside Rg1	441923	22427-39-0	98	Shanghai Haling Biological Technology Co.,Ltd
Ginsenoside Rg3	9918693	14197-60-5	98	Chengdu Herbpurify Co. ,Ltd
Ginsenoside Rh3	6439048		98	Beijing Solarbio Science & Technology Co., Ltd
Ginsenoside Rh4	21599928	174721-08-5	98	Chengdu Chroma-Biotechnology Co., Ltd.
Gomisin J	3001686	66280-25-9	98	Chengdu Mansite Bio-technology Co.,Ltd
Gomisin N	158103	69176-52-9	98.04	Chengdu Mansite Bio-technology Co.,Ltd
Harpagide	93045	6926-08-5	98	Chengdu Herbpurify Co. ,Ltd
Harpagoside	5281542	19210-12-9	99.23	Chengdu Mansite Bio-technology Co.,Ltd
Higeramine	114840	5843-65-2	98	Chengdu Chroma-Biotechnology Co., Ltd.
Honokiol	72303	35354-74-6	99.57	Chengdu Mansite Bio-technology Co.,Ltd
Hypaconitine	23337	6900-87-4	98	Tianjin Yifang Science & Technology Co., Ltd
Imperatorin	10212	482-44-0	98	Tianjin Yifang Science & Technology Co., Ltd
Isocurcumenol	12310886		98	Chengdu Baiying biotechnology Co., Ltd.
Isoferulic Acid	736186	25522-33-2	99.76	Chengdu Mansite Bio-technology Co.,Ltd
Isoimperatorin	68081	482-45-1	98	Tianjin Yifang Science & Technology Co., Ltd
Isoliquiritigenin	638278	961-29-5	98	Tianjin Yifang Science & Technology Co., Ltd
Isophytol	10453	505-32-8	98	Chengdu Chroma-Biotechnology Co., Ltd.
Isopsoralen	10658	523-50-2	98	Chengdu Herbpurify Co. ,Ltd
Isorhamnetin	5281654	480-19-3	98	Chengdu Biopurify Phytochemicals Ltd
Kaempferide	5281666	491-54-3	98	Chengdu Herbpurify Co. ,Ltd
Kaempferol 3,7,4'-Trimethyl Ether	5468749	15486-34-7	98	Yunnan BioBioPha Co., Ltd
Kaempherol	5280863	520-18-3	98	Chengdu Herbpurify Co. ,Ltd
Leachianone A	44593449	97938-31-3	96	Yunnan BioBioPha Co., Ltd
L-Epicatechin	72276	490-46-0	98	Chengdu Herbpurify Co. ,Ltd
Ligustroflavone	10417462	260413-62-5	98	Tianjin Yifang Science & Technology Co., Ltd
Liquiritigenin	114829	578-86-9	98	Chengdu Herbpurify Co. ,Ltd
Loganin	87691	18524-94-2	98	Beijing Solarbio Science & Technology Co., Ltd
Luteolin	5280445	491-70-3	98	Chengdu Herbpurify Co. ,Ltd
Luteoloside	5280637	5373-11-5	98	Chengdu Herbpurify Co. ,Ltd
Maslinic Acid	73659	4373-41-5	98	Chengdu Biopurify Phytochemicals Ltd
Matrine	91466	519-02-8	98	Chengdu Mansite Bio-technology Co.,Ltd
Mesaconitine	416228	2752-64-9	98	Shanghai Haling Biological Technology Co.,Ltd
Methyl Linoleate	5284421	112-63-0	98	Chengdu Chroma-Biotechnology Co., Ltd.
Methyl Protogracillin	6712587	54522-53-1	98	Chengdu Chroma-Biotechnology Co., Ltd.
Morroniside	11228693	25406-64-8	98	Chengdu Herbpurify Co. ,Ltd
Mudanpioside C	46882880		98	Beijing Solarbio Science & Technology Co., Ltd
Myrcene	31253	123-35-3	98	Beijing Solarbio Science & Technology Co., Ltd
Naringenin	932	67604-48-2	98	Chengdu Herbpurify Co. ,Ltd
Neocnidilide	3083857	4567-33-3	98	Chengdu Chroma-Biotechnology Co., Ltd.
N-Methylcytisine	234566	63699-79-6	98	Chengdu Herbpurify Co. ,Ltd
N-Pcoumaroyltyramine	5372945	36417-86-4	98	Chengdu Chroma-Biotechnology Co., Ltd.
Oleanolic Acid	10494	508-02-1	98	Chengdu Herbpurify Co. ,Ltd
Oxymatrine	114850	16837-52-8	98	Chengdu Herbpurify Co. ,Ltd
Pachymic Acid	5484385	29070-92-6	98	Chengdu Mansite Bio-technology Co.,Ltd
Paeoniflorin	442534	23180-57-6	98	Chengdu Herbpurify Co. ,Ltd
Paeonol	11092	552-41-0	98	Chengdu Herbpurify Co. ,Ltd
Palmatine	19009	3486-67-7	98	Chengdu Herbpurify Co. ,Ltd
P-Hydroxycinnamic Acid	637542	7400-08-0	98	Chengdu Herbpurify Co. ,Ltd
Pinoresinol Diglucoside	174003	63902-38-5	98	Shanghai Yuanmu Biological Technology Co., Ltd.
Poricoic Acid B	5471852	137551-39-4	98	Chengdu Chroma-Biotechnology Co., Ltd.
Protopanaxadiol	11213350	30636-90-9	98.59	Chengdu Mansite Bio-technology Co.,Ltd
Psoralen	6199	66-97-7	98	Chengdu Herbpurify Co. ,Ltd
Psoralidin	5281806	18642-23-4	98	Yunnan BioBioPha Co., Ltd
Quercetin	5280343	117-39-5	98	Chengdu Herbpurify Co. ,Ltd
Resacetophenone	6990	89-84-9	99	Yunnan BioBioPha Co., Ltd
Resibufogenin	10063	465-39-4	98	Chengdu Biopurify Phytochemicals Ltd
Retinol	445354	68-26-8	95	Chengdu Herbpurify Co. ,Ltd
Rhamnetin	5281691	90-19-7	98	Chengdu Chroma-Biotechnology Co., Ltd.
Rhapontigenin	5320954	500-65-2	98	Chengdu Chroma-Biotechnology Co., Ltd.
Rhein	10168	478-43-3	98	Chengdu Herbpurify Co. ,Ltd
Ruscogenin	441893	472-11-7	99.15	Chengdu Mansite Bio-technology Co.,Ltd
Safrole	5144	94-59-7	98	Chengdu Chroma-Biotechnology Co., Ltd.
Schisanhenol	73057	69363-14-0	99.99	Chengdu Mansite Bio-technology Co.,Ltd
Schisantherin A	151529	58546-56-8	99.38	Chengdu Mansite Bio-technology Co.,Ltd
Schizandrol B	6438572	58546-55-7	98	Chengdu Mansite Bio-technology Co.,Ltd
Scutellarein	5281697	529-53-3	98	Chengdu Biopurify Phytochemicals Ltd
Scutellarin	185617	27740-01-8	98	Chengdu Chroma-Biotechnology Co., Ltd.
Sennoside A	73111	81-27-6	98	Chengdu Biopurify Phytochemicals Ltd
Sophocarpine	115269	6483-15-4	98	Chengdu Herbpurify Co. ,Ltd
Sophoridine	165549	6882-68-4	98	Chengdu Herbpurify Co. ,Ltd
Specnuezhenide	6440999	39011-92-2	98	Chengdu Herbpurify Co. ,Ltd
Sphingosine	5280335	123-78-4	98	Chengdu Chroma-Biotechnology Co., Ltd.
Succinic Acid	1110	110-15-6	98	Chengdu Herbpurify Co. ,Ltd
Sweroside	161036	14215-86-2	98	Tianjin Yifang Science & Technology Co., Ltd
Taxifolin	439533	480-18-2	98	Chengdu Herbpurify Co. ,Ltd
Taxol	36314	33069-62-4	99	Chengdu Herbpurify Co. ,Ltd
Telocinobufagin	259991	472-26-4	98	Shanghai Haling Biological Technology Co.,Ltd
Tetrahydropalmatine	72301	10097-84-4	98	Chengdu Herbpurify Co. ,Ltd
Timosaponin A III	15953793	41059-79-4	98	Chengdu Chroma-Biotechnology Co., Ltd.
Timosaponin BII	44191234	136656-07-0	99.45	Chengdu Mansite Bio-technology Co.,Ltd
Triolein	5497163	122-32-7	98	Chengdu Herbpurify Co. ,Ltd
Ursolic Acid	64945	77-52-1	98	Chengdu Herbpurify Co. ,Ltd
Vanillin	1183	121-33-5	98	Chengdu Herbpurify Co. ,Ltd
Wogonin	5281703	632-85-9	98	Tianjin Yifang Science & Technology Co., Ltd
β-Elemene	6918391	33880-83-0	98	Chengdu Chroma-Biotechnology Co., Ltd.
γ-Terpinene	7461	99-85-4	98	Chengdu Chroma-Biotechnology Co., Ltd.
