# Supplementary material for: Network Pharmacology to Unveil the Biological Basis of Health-Strengthening Herbal Medicine in Cancer Treatment
Source: Cancers (Basel). 2018 Nov 21;10(11):461. doi: 10.3390/cancers10110461 (PMC6266222; doi:10.3390/cancers10110461)
Supplement: Supplementary file 1 [file cancers-10-00461-s001.zip › revision_supplemental/Table S3.xlsx]

## Sheet: Sheet1
Table S3. Sequences of 10 probes used in the HTS2 assay.
Gene symbol	Sequence
FAS	CAATCCTCCGAAGTGAAAGAGCTTCCCCAACTCCGTACTG
PLCG1	CAAAGGCACTGCTCTGTATCCTGTCTTCAGGCCTTTTACT
FYN	CACCTCCCGGTTGTTCATGCCTGGGTATGGCACTCTTCCT
GRB2	GCCTGGACGTATGTCGGCTGCTGTGGCACCTGTTCTATGT
PIK3CA	TGTAACACATCTCCTGAAACCTCTCAAATTCTCTTGTCTT
MAPK1	AATCTCCTTGTAGATGTGCTGCTTCCATTCATCCACTGTG
HSPA5	TTTTGTCAGGGGTCTTTCACCTTCATAGACCTTGATTGTA
TAPBP	AAGGGAGGGCCCTGAAAGACCTGCTACCTCCAGGGTGACC
RAF1	AGCTCAATGGAAGACAGGATCTGGGGAAAAAGAGGCCTCT
HSPA1A	GTCGTAAGATGGCAGTATAAATTCATCTCTGCATGTAGAA
