# Supplementary material for: Network Pharmacology to Unveil the Biological Basis of Health-Strengthening Herbal Medicine in Cancer Treatment
Source: Cancers (Basel). 2018 Nov 21;10(11):461. doi: 10.3390/cancers10110461 (PMC6266222; doi:10.3390/cancers10110461)
Supplement: Supplementary file 1 [file cancers-10-00461-s001.zip › revision_supplemental/Table S4.xlsx]

## Sheet: Sheet1
Table S4. The raw experimental data of HTS2 assay signals after treatment with DMSO or TCM compounds in Figure 3 and 4.
*The numbers are the reads of gene probes by HTS2 assay, which represent the abundance of genes.
Gene symbol	DMSO replicates
	DMSO1	DMSO2	DMSO3	DMSO4	DMSO5	DMSO6	DMSO7	DMSO8	Batatasin IV	Poricoic Acid B	Galloylpaeoniflorin	Bakuchiol	Astragaloside II	Naringenin	Catechin	Paeonol	Luteolin	Kaempherol	Kaempferide	Ellagic Acid	20(R)-Ginsenoside Rg3	Chrysaron	Bufarenogin	Telocinobufagin	Ginsenoside Rh3	Sweroside	Acetyl Ursolic Acid	Ginsenoside Rf	Astragaloside A	Acteoside	Ginsenoside Re	Cinnamaldehyde	Calycosin-7-Glucoside	Specnuezhenide	Imperatorin	Pachymic Acid	Albiflorin	Isoimperatorin
LAMC1	343	87	109	165	151	142	180	82	100	36	293	31	173	109	144	82	33	105	147	86	54	46	94	36	18	15	133	5	120	171	134	51	226	289	15	109	93	32
TUBA4A	27	19	42	50	10	49	23	29	44	3	34	33	43	63	48	41	16	110	59	31	21	92	22	13	0	0	5	0	67	70	12	39	225	10	5	41	72	0
ICAM5	53	21	41	64	30	42	35	28	100	16	87	21	54	64	61	66	49	87	93	31	18	108	16	5	4	3	19	2	41	82	21	47	135	101	11	61	55	6
BMP4	195	82	103	142	127	141	136	101	31	22	221	41	82	67	165	130	12	102	99	60	75	30	13	6	7	3	28	6	144	139	69	80	22	66	10	79	113	12
PRKACA	2327	1024	1283	1700	1659	1420	2018	1041	1139	268	3137	351	1247	1317	1785	1299	975	1512	1436	984	501	885	1649	973	660	475	1032	328	1512	1510	1383	490	6405	2707	163	950	1108	252
ADA	75	29	48	56	37	60	48	31	59	11	59	28	55	72	86	63	34	81	75	29	24	65	10	0	1	0	12	0	61	103	26	39	69	26	4	51	47	13
WEE1	348	171	114	253	298	158	285	122	178	36	535	74	150	149	247	143	53	207	212	141	138	259	397	365	297	195	109	99	309	183	409	201	937	396	21	284	172	103
IL1A	0	0	1	0	2	2	0	1	4	0	5	4	1	1	0	0	0	0	6	0	0	35	0	0	0	0	2	0	3	2	0	0	4	0	3	5	1	0
CRKL	47	29	70	54	22	49	34	35	116	13	58	63	95	104	73	86	84	149	131	36	31	142	71	14	3	1	8	4	96	141	13	21	271	25	17	62	83	4
CDKN2A	853	407	508	729	595	680	682	551	593	169	1205	353	750	682	620	908	2031	927	1054	481	372	704	350	163	95	34	287	22	881	936	557	987	3665	451	131	521	803	49
GABRD	5	4	7	9	3	8	5	4	3	1	3	7	7	6	11	8	4	5	9	4	1	9	3	1	2	0	0	0	3	13	7	8	10	2	0	4	9	1
GNG11	4	4	8	6	10	5	5	4	0	0	9	0	1	3	5	11	3	3	5	5	0	3	1	0	0	0	2	0	6	8	0	0	2	9	0	4	6	0
PTK2	81	55	40	68	42	60	35	45	66	16	43	57	80	87	83	65	18	99	89	34	39	53	36	8	0	5	11	1	91	139	37	34	68	20	15	62	72	9
CYCS	448	153	167	372	509	195	470	190	328	48	636	93	245	243	250	245	263	292	258	198	90	237	359	269	489	244	289	208	336	166	408	195	1103	492	36	171	211	99
APC	19	12	10	10	2	3	11	5	13	0	7	12	12	31	13	8	1	14	15	11	11	23	11	3	0	0	4	0	18	17	0	6	66	2	1	6	23	0
GNA11	582	375	357	448	302	428	427	378	625	91	596	365	525	595	792	530	165	787	582	286	274	778	403	142	39	18	175	14	1053	647	295	338	1614	392	99	376	451	18
HSPA5	780	617	958	972	359	950	666	732	7068	279	776	2348	1452	2129	2945	2000	422	2064	3130	618	634	5925	938	302	39	14	339	4	1707	1881	357	488	1736	295	663	1183	1103	93
JUNB	132	46	60	90	57	71	69	60	196	21	124	89	68	155	112	88	1341	196	144	49	48	233	108	38	3	3	48	5	148	108	70	98	433	86	19	130	88	20
STK36	89	29	59	83	67	66	84	44	39	6	122	15	57	53	49	88	14	60	82	45	23	43	30	8	27	11	40	7	59	103	33	27	124	46	12	38	42	4
WNT9A	59	30	34	28	32	30	30	33	68	29	37	20	59	37	30	24	9	49	86	13	13	30	10	2	5	12	55	10	94	45	19	5	185	43	11	29	36	22
EGLN3	12	1	6	8	9	8	3	6	7	0	13	0	13	3	10	3	0	4	12	7	3	3	1	0	0	0	3	0	7	11	2	2	5	21	0	11	7	0
COL4A5	102	37	50	52	40	57	42	42	26	1	88	17	44	43	69	61	7	28	74	24	26	1	22	0	13	3	35	1	45	66	33	19	77	57	8	49	40	13
RBM23	147	56	79	93	66	93	95	70	84	11	124	62	116	112	129	86	17	95	117	42	34	113	25	18	17	18	56	3	89	125	70	27	362	88	15	82	101	13
PPARG	58	19	35	26	34	35	36	31	40	17	69	15	42	30	37	44	24	41	51	18	23	55	27	5	9	5	21	9	37	49	27	31	95	55	3	26	36	11
TOP2B	620	220	247	448	450	302	435	234	180	51	682	66	305	303	318	240	95	199	314	173	120	203	103	51	136	69	379	30	278	299	342	61	1154	531	37	237	219	70
PDGFB	246	144	195	212	169	189	232	174	182	37	349	88	207	227	290	233	19	109	343	162	57	275	19	16	28	7	156	8	346	240	141	87	415	283	32	186	178	26
MSH3	142	58	40	111	164	49	95	57	78	7	166	20	68	99	92	67	23	89	86	70	25	26	70	35	29	13	108	25	66	46	88	57	207	123	15	59	64	16
FZD9	28	11	16	39	51	16	38	13	17	4	65	4	12	35	7	18	2	41	20	17	7	44	2	3	39	27	17	16	33	29	53	8	10	48	1	11	12	11
GNA13	68	33	55	66	36	54	59	34	147	14	67	64	88	101	164	62	10	122	130	41	37	121	54	23	2	0	18	1	127	122	23	64	327	40	14	72	76	4
EDNRA	10	2	5	11	3	5	6	4	7	2	5	1	7	9	4	5	1	11	12	4	3	2	2	0	3	0	7	0	13	4	0	9	4	1	2	4	7	0
NCOA4	196	56	99	75	58	106	81	68	98	27	97	30	158	90	122	56	21	59	109	40	33	132	193	103	25	14	81	7	96	127	44	19	410	74	7	85	79	34
PIK3R2	18	18	11	13	18	15	14	25	32	8	28	28	52	33	96	31	16	56	19	26	27	17	2	3	3	0	5	0	30	32	4	19	22	17	4	23	20	0
CBL	155	75	117	103	105	109	122	83	151	27	133	35	85	110	107	91	31	180	228	60	47	123	210	75	20	4	58	4	165	155	78	29	905	130	27	81	104	11
TGFB1	568	260	410	591	320	491	435	354	396	64	718	279	361	866	638	500	273	650	552	291	239	255	173	87	18	25	212	10	577	631	268	327	1040	453	100	396	487	48
PIK3CD	94	48	76	104	71	97	89	57	80	10	148	31	51	100	101	67	16	75	77	62	37	54	13	2	17	11	52	6	74	95	53	13	128	144	14	60	81	3
FGF7	268	99	92	252	251	136	218	93	241	29	357	63	105	184	210	147	51	187	265	119	48	383	125	63	87	49	283	28	138	119	195	60	1881	370	20	78	107	50
TPR	1384	629	747	1141	714	947	959	690	1372	211	1330	347	729	1253	1706	940	114	1188	1301	576	551	1091	978	244	80	46	407	34	848	1101	603	472	3108	883	172	592	955	125
ITGAV	315	153	94	159	253	106	261	91	106	212	423	44	363	129	128	74	35	103	162	132	109	84	271	561	656	564	467	317	194	153	387	127	368	423	17	290	106	553
TYMS	1262	580	616	862	907	669	1102	547	442	71	1365	215	871	384	930	549	855	727	600	503	209	619	555	394	524	192	223	102	767	883	824	375	2029	609	75	479	568	106
BCL2L1	13	19	19	25	4	27	19	12	33	0	15	29	41	51	42	37	9	51	69	9	13	15	2	0	0	2	10	1	40	61	3	10	11	8	5	21	36	4
WNT7B	36	18	31	48	37	42	38	30	45	1	51	26	49	53	48	37	2	80	71	22	8	42	20	3	0	1	22	1	66	58	24	22	143	40	8	32	48	6
ROCK2	134	77	67	93	90	72	114	58	95	26	151	38	157	76	89	63	16	56	124	51	41	80	44	19	23	6	74	10	100	105	92	86	328	69	15	103	58	44
DVL3	105	57	63	110	57	76	71	49	122	12	112	46	64	203	103	129	45	184	142	56	42	128	45	12	0	0	32	2	117	145	46	75	338	53	24	105	98	3
GNG13	21	16	16	24	10	20	23	9	10	0	32	1	14	10	49	8	3	2	2	15	5	10	2	0	1	2	15	5	11	19	2	0	6	15	1	9	8	0
PLCB3	174	110	169	191	54	182	108	140	163	50	166	124	193	337	252	262	277	334	235	108	137	105	27	3	11	6	23	1	202	415	44	152	176	63	33	150	254	6
BIRC3	127	72	64	99	97	73	106	60	129	20	159	26	58	91	71	61	16	61	101	51	30	308	44	17	34	16	80	16	62	85	64	15	704	364	12	73	54	17
RELA	1287	651	744	1080	812	939	1064	696	925	183	1635	434	645	1190	853	918	153	1168	1273	856	334	1174	436	191	198	120	498	88	1065	921	639	311	7307	1407	200	591	841	58
POLD1	370	134	182	206	190	203	254	182	273	21	286	76	234	176	281	178	327	277	203	116	75	224	342	160	70	43	89	25	205	315	211	402	511	160	25	155	138	53
PLD1	50	21	24	34	33	23	36	28	46	5	44	9	24	57	74	37	0	23	30	14	15	32	3	4	2	2	26	0	44	49	32	0	152	54	7	21	29	5
TCEB2	536	254	285	321	238	358	354	224	371	115	468	314	542	421	429	330	602	453	411	147	234	402	292	93	41	22	218	20	404	692	254	702	688	318	61	344	294	64
ETS1	3	4	6	8	4	4	3	1	26	2	4	19	11	13	8	10	9	12	26	4	2	20	3	0	0	0	3	0	12	8	2	2	74	3	3	2	11	0
PSMD2	1073	601	739	919	456	763	762	600	735	202	1018	586	936	1116	948	787	532	974	952	448	406	831	573	215	51	50	306	16	1217	1499	524	431	1828	456	191	715	661	100
ODC1	55	40	88	110	30	54	59	81	169	42	63	195	131	350	130	143	207	207	163	44	71	192	121	25	0	0	9	1	125	206	33	167	227	17	35	87	173	5
RALGDS	95	38	41	52	41	67	48	35	23	3	60	17	69	37	57	36	21	48	70	33	29	38	21	11	6	0	21	0	42	67	34	22	33	48	5	47	43	7
IKBKG	29	22	23	31	4	25	18	24	63	5	36	60	35	77	61	67	20	68	67	14	13	42	11	3	7	3	14	4	53	67	18	30	173	10	8	23	46	3
WNT3	6	2	3	6	5	3	1	4	6	0	9	0	4	6	16	8	2	14	7	7	10	10	3	1	0	0	3	4	3	12	2	4	5	8	1	8	9	0
LAMA2	35	18	22	49	39	27	48	28	61	1	71	27	30	45	39	51	25	35	71	25	8	39	1	1	2	5	16	0	34	44	27	33	95	24	19	25	24	2
DVL1	191	113	111	202	101	147	180	113	142	39	283	83	152	260	173	225	127	301	277	115	64	137	63	12	13	11	75	3	241	219	104	114	431	204	59	120	181	12
HELB	32	20	24	27	35	33	40	11	28	3	51	9	40	31	34	18	13	21	42	27	7	87	17	8	1	10	13	1	41	41	24	17	157	41	1	18	36	3
PNP	164	100	153	191	97	165	170	131	496	74	195	252	231	287	237	247	657	517	377	96	97	393	352	142	6	1	71	6	316	354	83	212	722	42	68	195	241	8
PLCB1	115	62	71	96	52	83	104	59	29	5	118	27	77	97	137	83	19	39	79	55	58	20	26	4	2	2	31	1	74	113	69	39	216	83	10	65	67	1
KRAS	201	55	87	131	85	108	133	66	55	32	177	48	125	80	85	83	15	78	92	43	33	91	54	31	63	53	118	17	93	99	90	61	324	108	8	69	77	58
RXRA	31	14	8	21	8	13	12	12	21	11	19	7	10	17	14	17	0	28	34	6	5	70	22	2	2	1	18	1	26	38	12	12	50	8	2	23	18	1
ROCK1	401	240	297	444	190	345	322	245	534	96	369	171	334	572	609	420	115	554	575	246	152	295	159	48	11	16	122	8	498	405	192	138	1383	198	81	301	383	39
SATB1	19	5	17	17	6	20	12	13	14	0	31	4	7	23	38	28	3	17	29	13	11	17	9	2	2	0	13	0	16	18	6	1	28	16	4	7	13	0
ADCY3	862	373	360	592	688	415	732	334	449	55	990	186	391	313	733	410	224	460	473	318	167	293	97	45	212	106	352	95	534	548	507	298	949	716	68	344	396	74
DYNC1H1	393	236	388	492	190	432	292	321	498	95	494	287	485	1166	731	702	241	752	914	272	298	314	128	25	7	6	113	9	478	867	153	167	581	135	133	413	655	13
SSTR5	6	5	3	7	1	7	6	1	3	0	6	7	6	11	4	9	2	3	12	6	6	9	0	0	2	0	5	1	12	22	8	8	9	2	0	6	10	0
ALDH1A1	35	11	10	8	10	9	20	11	4	9	31	18	27	8	16	8	8	5	6	2	3	12	3	6	23	11	19	6	5	11	8	49	11	20	0	15	10	7
NFKBIA	14	20	16	32	6	27	18	17	96	13	16	62	30	106	47	61	94	74	63	23	13	59	15	2	0	0	4	0	49	46	11	27	65	11	9	35	21	0
CDK6	700	326	315	441	605	270	638	216	259	77	577	102	493	298	525	228	182	230	214	205	137	419	536	368	371	381	393	241	644	334	518	448	2123	607	22	236	269	190
CFD	220	123	156	214	126	195	179	144	114	25	370	93	215	241	225	235	222	147	254	150	68	128	19	7	25	4	51	4	185	291	121	209	239	92	24	154	218	10
GNAI3	139	104	161	179	37	141	108	95	259	47	128	144	258	320	369	178	25	254	267	98	63	207	110	21	4	0	31	0	256	276	57	86	563	45	35	178	174	12
PIK3R4	180	107	122	186	65	174	155	151	282	37	160	98	174	329	222	247	26	363	315	110	59	218	68	30	5	0	33	1	214	228	58	80	331	37	53	112	213	10
CTNNB1	3296	1597	1899	2112	1785	2016	2188	1535	1112	378	3023	665	2036	2143	1959	1723	662	1744	1912	1191	744	1963	1588	589	489	250	1194	152	1820	2737	1438	666	5638	1700	255	1457	1489	379
IKBKB	296	163	174	288	190	234	258	192	284	58	273	99	176	348	257	361	57	405	418	159	118	195	58	8	25	13	146	8	265	264	137	54	618	125	69	170	221	13
CUL2	5	11	13	18	12	14	12	21	23	4	11	11	13	19	35	14	2	31	24	10	7	31	20	6	0	1	2	0	26	25	12	10	36	7	4	21	25	2
POLA1	737	271	251	540	779	344	656	272	351	62	857	126	343	281	510	338	299	359	334	374	165	323	582	374	569	230	173	175	431	299	533	146	3257	609	49	254	320	82
MDM4	26	18	21	28	12	17	21	20	80	9	13	23	43	20	46	14	19	39	52	12	9	39	23	2	3	0	10	0	32	59	16	9	81	8	7	19	37	8
MSH6	252	128	172	283	157	198	219	162	213	16	221	153	230	301	334	313	52	384	285	130	102	226	220	115	13	6	38	8	318	301	125	135	859	59	22	168	282	13
TGFA	173	68	55	70	70	72	84	44	82	33	125	37	130	58	97	47	9	98	106	40	29	82	82	58	42	13	75	14	106	98	56	16	289	116	8	82	45	37
MITF	79	31	27	48	68	28	78	33	67	10	96	18	33	48	42	23	4	47	46	24	17	79	74	41	44	36	58	38	56	40	68	17	659	103	5	40	27	14
TGIF2	40	18	26	29	19	26	47	30	33	6	64	13	43	39	32	41	9	49	52	21	22	27	13	14	19	12	23	3	54	36	42	14	213	61	5	22	30	1
MLH3	658	185	207	453	477	289	413	187	248	33	763	62	198	244	288	230	50	257	326	280	75	288	28	22	213	158	376	104	165	229	330	79	899	894	66	178	276	59
MCC	106	37	53	69	41	63	59	80	54	5	62	19	58	73	88	60	27	45	68	38	28	63	28	3	1	2	36	1	80	58	29	38	320	29	8	45	58	6
RARA	130	68	74	111	67	99	90	53	85	9	196	57	95	94	115	82	122	57	104	65	55	91	106	54	14	12	45	4	94	154	59	70	235	203	20	107	69	13
WNT6	45	28	35	32	35	35	25	18	17	7	84	15	24	32	37	32	38	47	38	21	7	21	21	10	2	6	16	0	17	51	17	7	41	91	2	23	26	3
FGFR3	19	16	14	27	9	39	30	17	25	3	37	16	42	50	62	35	59	57	37	9	14	83	36	9	0	1	2	1	40	43	14	11	40	19	7	30	40	4
FN1	9	4	9	9	4	1	9	5	2	7	9	2	8	6	18	4	4	7	7	5	3	3	0	0	1	0	2	0	4	13	4	2	5	9	0	8	4	0
CDH1	84	68	104	120	28	95	55	55	106	14	125	40	125	128	190	113	29	96	164	56	44	137	16	3	2	0	32	0	91	139	33	57	96	59	13	106	124	0
AKAP8	366	118	163	158	225	166	267	93	101	38	299	72	236	121	189	105	29	95	95	74	46	141	297	202	137	84	203	26	192	212	189	73	469	263	14	139	98	73
MSH2	330	175	196	278	172	197	277	160	224	37	264	120	311	223	476	285	85	338	303	141	139	301	125	45	18	2	50	4	335	322	155	123	809	75	28	229	238	31
HIF1A	674	257	331	480	597	336	617	288	299	91	773	116	481	319	396	338	63	342	377	241	178	275	873	443	395	169	622	83	413	392	508	117	2936	687	42	267	287	125
NUP85	28	21	20	37	19	22	21	18	53	0	21	41	42	57	54	37	15	77	58	29	19	30	47	8	0	0	7	1	25	58	5	40	87	4	4	27	29	3
RALB	1317	559	553	917	944	747	993	554	778	120	1556	205	597	823	967	599	162	679	827	512	214	377	554	257	282	161	663	92	705	724	712	349	5563	1878	97	475	535	141
WNT16	23	10	11	12	14	27	17	8	10	0	34	12	28	16	51	12	0	5	32	18	7	13	0	0	3	0	2	0	14	53	0	15	5	9	1	22	36	0
HDAC1	27	21	43	27	11	34	35	23	45	4	43	16	54	75	77	50	59	67	74	18	22	26	25	14	0	4	10	1	64	82	23	11	38	12	4	40	54	2
GNG12	20	14	23	15	4	17	22	15	25	4	9	23	63	37	24	20	16	48	39	17	7	41	17	2	0	0	7	0	50	45	9	34	46	2	5	20	29	3
PSMB2	191	147	192	205	129	207	150	115	281	82	203	155	281	376	361	250	260	340	354	108	96	277	102	22	4	10	25	0	358	461	85	217	310	44	34	168	228	24
RAC2	112	60	80	67	47	85	65	58	67	22	105	49	111	69	135	76	16	71	154	49	46	46	9	4	14	8	33	8	79	137	49	38	117	122	10	90	72	21
SKP2	236	147	182	180	144	142	184	115	124	10	228	62	225	123	220	122	67	202	170	113	107	245	140	84	38	13	50	7	268	216	121	92	371	72	10	114	136	25
CASP8	100	59	84	95	57	88	81	75	169	16	102	49	109	151	190	144	53	118	182	63	58	177	18	14	2	1	16	0	145	138	45	39	161	40	18	65	100	10
TRAF3	183	114	148	177	89	174	147	131	307	33	121	126	166	210	238	256	172	376	337	121	94	223	73	14	1	3	39	2	269	214	44	149	441	29	52	153	224	8
TP53	86	69	97	126	64	106	92	85	278	27	193	66	129	120	276	169	138	245	267	70	57	59	16	4	6	1	31	2	130	240	48	51	481	35	33	95	126	8
TRAF6	392	161	211	261	269	226	333	175	362	63	474	91	211	245	387	241	33	287	259	155	88	315	206	90	61	21	205	10	303	223	200	118	2699	511	28	182	182	47
MAPK3	511	172	188	216	303	203	271	123	97	65	424	28	193	148	254	122	116	114	131	131	75	86	78	52	183	115	220	74	157	212	238	90	413	642	17	171	121	76
NR3C1	98	49	54	77	61	57	108	38	102	12	65	27	84	51	123	56	22	87	96	48	14	104	88	23	19	7	41	4	117	86	36	59	511	61	23	52	64	9
CRK	92	68	69	101	65	106	88	85	141	24	116	90	112	160	114	135	41	178	133	67	37	98	90	49	3	1	34	2	155	141	26	38	385	55	23	101	81	12
BOK	50	18	21	36	21	36	35	28	26	11	53	25	40	42	78	55	3	20	59	21	6	29	0	0	7	2	24	3	50	65	24	12	39	13	5	21	48	4
EIF2AK1	313	152	151	138	128	95	171	123	127	59	355	66	272	124	246	100	77	117	193	109	63	163	102	65	60	45	189	29	208	215	226	51	206	139	15	261	103	81
NFKB2	108	54	97	56	67	88	76	53	106	44	94	126	140	71	113	52	28	95	129	17	33	172	31	39	40	34	75	79	67	146	79	51	404	101	13	109	55	58
ST6GALNAC2	500	221	201	409	320	318	396	242	249	29	556	94	184	300	339	286	26	294	407	229	86	183	7	10	27	35	278	19	221	211	173	66	1261	349	30	163	283	27
PTPRJ	215	144	117	175	113	143	177	106	129	26	232	60	145	221	155	139	86	182	235	117	82	177	149	68	22	13	84	11	187	174	105	78	310	171	29	134	125	23
MYC	490	269	289	424	293	353	373	289	700	91	524	354	452	472	475	512	119	746	715	258	218	649	56	33	80	26	144	19	602	653	277	584	973	192	90	308	393	22
DAPK1	39	21	25	40	25	31	20	15	42	7	42	4	28	19	33	19	0	28	27	16	16	23	12	1	5	7	30	0	31	17	13	8	164	69	5	11	18	6
FLCN	105	37	36	53	48	58	48	40	30	19	75	28	58	36	52	22	8	23	29	20	25	36	98	45	14	32	65	10	68	66	48	31	204	83	6	45	28	17
RBBP8	36	38	20	32	30	43	24	28	67	4	40	54	37	49	77	80	35	73	90	27	28	49	15	7	0	0	14	2	55	61	17	36	101	5	7	27	52	3
AXIN1	217	140	153	193	131	187	177	154	274	49	244	97	179	242	277	206	82	256	264	124	76	233	77	19	12	9	63	7	291	218	102	83	610	156	46	132	182	19
EP300	370	132	188	179	214	178	207	116	131	35	307	59	237	115	150	101	20	91	116	98	44	158	572	250	92	41	173	16	136	229	140	49	955	261	16	141	105	49
LEPR	123	43	55	54	62	39	62	46	49	10	108	4	56	45	52	38	10	48	58	28	19	30	31	5	17	3	70	3	40	55	37	28	177	154	12	47	42	17
CBLC	784	356	329	561	419	491	557	365	336	80	810	177	355	531	504	597	283	424	694	341	225	439	62	20	54	63	408	39	318	461	376	566	1252	611	94	347	424	58
RASSF1	498	148	166	304	364	217	340	184	293	67	745	153	236	333	230	215	259	283	259	183	92	618	368	208	122	55	225	81	257	309	314	149	8967	679	50	202	251	38
PML	828	339	376	858	741	494	763	344	412	117	1218	138	362	649	568	465	77	463	464	390	192	752	407	211	235	170	644	95	541	529	580	246	3477	1421	77	347	386	72
LAMC3	6	0	2	3	1	2	2	2	6	0	0	3	1	5	3	4	0	8	5	0	0	3	2	0	0	0	0	0	1	5	0	0	0	3	0	3	4	1
DAPK3	227	174	225	260	112	219	173	177	283	45	289	215	235	591	268	363	142	633	461	165	178	199	170	67	6	6	103	2	343	351	106	181	1072	109	70	237	315	7
MCAT	4	6	5	10	6	11	5	11	14	0	7	6	8	23	7	21	8	25	26	7	8	6	1	2	0	0	0	0	15	27	3	2	18	2	5	10	19	0
GNAQ	304	220	213	236	199	228	265	167	241	44	281	95	260	242	292	253	108	291	351	143	157	257	346	121	18	6	125	1	355	311	129	206	998	166	63	172	241	31
POLE3	105	70	82	84	47	89	77	66	184	31	90	102	139	104	229	97	51	157	102	26	51	139	163	48	4	1	22	2	209	181	29	150	273	32	12	49	73	12
MDM2	9	7	5	5	1	3	4	1	14	4	7	10	8	6	10	6	8	17	12	2	4	17	2	0	0	0	2	0	7	14	0	9	16	0	0	6	8	2
RPA1	18	21	19	39	20	23	12	23	30	5	10	14	43	43	36	28	21	54	44	15	21	32	32	11	1	0	9	1	29	56	6	27	31	2	5	28	28	1
HEXIM1	86	53	48	91	33	78	66	65	43	15	69	23	74	171	113	103	47	90	114	45	61	49	20	1	0	0	31	0	92	111	34	103	105	28	16	65	90	4
SCG2	145	48	65	98	164	63	135	59	32	5	202	14	76	40	92	74	109	43	64	49	18	125	30	24	149	27	80	21	72	117	68	60	151	135	5	55	59	20
GNB5	179	82	116	130	83	124	118	73	82	10	156	41	135	162	187	141	42	118	134	69	71	103	23	15	10	17	61	6	137	203	72	35	202	63	23	104	97	7
LIG3	154	95	97	127	81	106	123	73	162	34	167	70	126	162	245	149	38	203	219	93	70	151	14	7	11	11	29	6	193	189	90	66	331	80	23	83	101	9
PDGFA	165	120	108	138	90	144	155	129	139	18	207	69	151	219	144	138	18	178	198	111	65	261	14	7	4	5	65	4	174	204	88	43	342	119	17	141	167	5
PIK3CA	1025	238	351	477	772	366	520	289	431	172	798	64	330	379	491	346	32	380	384	270	148	300	224	206	817	443	525	353	238	399	503	129	952	1821	51	248	284	206
MCL1	8	2	6	5	1	6	6	5	21	3	2	19	13	27	19	11	10	36	24	3	8	27	8	5	0	1	1	0	19	15	3	1	22	2	5	6	8	0
TOP2A	1213	520	507	881	946	609	973	454	543	133	1738	156	657	371	816	451	100	770	596	560	180	689	1244	787	701	279	449	208	705	662	716	164	4891	1155	87	380	467	121
PTPN12	238	162	203	238	109	180	162	144	356	73	242	141	193	320	324	273	85	371	437	146	92	239	84	31	18	8	66	6	217	308	72	63	436	129	65	175	196	27
HSP90B1	420	201	229	383	262	307	310	238	710	44	501	255	191	378	425	357	347	397	471	234	132	670	175	52	16	6	151	1	256	278	205	207	541	249	121	227	289	21
LAMA3	26	10	16	24	15	20	14	11	25	1	34	7	19	12	16	15	5	12	21	7	6	14	3	2	3	0	14	0	28	30	15	2	71	25	3	7	7	2
GNG7	27	8	27	26	11	22	16	27	24	5	30	14	25	33	38	29	29	34	38	13	15	17	4	1	1	0	8	0	17	50	7	8	24	19	1	15	23	0
NRAS	468	187	217	423	460	269	380	249	288	102	836	113	259	366	470	170	64	237	205	195	233	447	229	181	233	176	270	84	482	321	598	297	1177	782	43	493	226	300
RRM2B	203	149	128	113	89	115	165	106	126	73	200	55	243	160	119	74	26	138	169	72	89	190	208	96	11	3	114	0	188	165	95	84	478	81	20	133	110	48
ABL2	140	66	70	64	62	42	89	41	75	41	80	32	134	46	53	40	13	64	101	33	43	136	174	190	37	13	86	2	87	89	52	80	594	86	8	101	54	46
KDM2A	34	19	22	25	8	32	19	20	34	9	30	21	31	40	33	33	6	60	59	19	8	21	27	11	2	0	6	2	51	34	16	19	81	6	5	32	27	0
TP73	19	16	31	24	11	17	17	16	17	3	20	29	38	24	56	35	17	29	31	13	14	34	23	10	2	0	2	0	41	51	10	13	178	3	3	30	21	0
PRKX	72	37	45	59	39	52	51	43	55	12	62	20	52	72	83	41	50	61	74	32	32	62	5	3	6	2	13	2	81	86	21	22	53	36	6	35	47	2
RARG	269	119	171	246	162	228	190	159	92	31	361	84	203	219	250	225	133	186	247	166	114	89	31	12	64	17	130	16	219	269	115	105	312	384	18	151	188	13
PTCH1	64	20	32	33	36	43	41	19	14	7	97	23	28	32	40	26	1	31	41	30	10	79	5	8	4	1	10	6	21	32	12	8	42	71	6	28	32	4
RPA3	82	75	76	122	56	89	57	77	138	25	88	70	111	146	148	150	136	180	172	62	39	292	19	2	2	1	19	0	136	230	28	130	227	17	18	96	130	10
TGFBR2	192	81	118	117	110	93	154	75	83	14	216	23	163	64	104	71	28	65	95	63	46	86	133	44	64	15	100	12	134	132	82	39	559	130	11	71	94	31
NOVA2	110	46	47	61	70	77	72	39	33	13	162	8	41	58	64	61	9	60	73	66	36	24	19	9	28	17	26	15	37	56	48	27	108	231	11	34	61	4
MTOR	3	4	6	5	2	2	4	3	8	3	2	3	4	13	15	8	0	21	11	2	6	8	2	1	0	0	0	0	5	11	0	1	5	1	2	6	2	0
EREG	72	45	85	49	37	49	40	41	108	20	38	41	149	37	151	63	67	55	198	23	27	42	11	11	8	8	20	0	95	122	8	61	92	15	8	53	53	10
BAD	759	242	237	489	410	387	515	295	264	39	845	142	370	359	357	276	192	300	278	212	111	305	244	136	66	70	291	31	317	363	345	278	1438	505	48	283	307	62
PDGFRL	95	26	30	42	50	38	55	22	19	4	83	9	28	32	61	41	2	24	33	25	16	38	15	7	6	2	36	3	18	41	29	10	52	61	5	28	20	3
GABBR1	266	112	172	208	153	177	145	131	183	23	226	41	153	224	184	185	159	197	206	105	81	143	19	6	9	6	68	4	145	183	79	50	241	144	42	153	180	42
SMAD4	63	47	74	56	24	66	48	41	68	12	65	81	92	88	63	70	6	96	114	34	57	73	45	12	7	0	4	0	110	117	32	13	194	13	12	65	59	5
SAP130	843	259	289	719	832	391	683	314	294	126	1158	140	355	418	325	396	31	455	338	342	123	528	560	420	701	565	443	422	406	359	513	156	2716	1220	44	233	333	186
AHR	97	49	56	88	31	83	76	54	71	21	88	29	75	110	96	64	11	103	111	47	45	123	123	33	6	3	20	8	116	99	26	32	409	65	15	53	74	4
CTNNA1	71	40	70	88	24	77	43	60	104	25	65	144	157	160	126	98	30	114	162	31	64	64	64	12	1	2	36	1	127	245	32	30	163	25	16	104	99	4
E2F4	338	131	133	196	220	152	239	113	137	57	385	73	254	98	162	154	90	141	144	88	20	116	197	123	134	63	173	37	217	182	140	88	644	139	16	150	128	65
PRKACB	33	32	46	60	17	34	34	31	24	8	25	34	82	55	80	60	37	42	70	28	40	13	21	4	6	0	3	0	66	86	16	27	60	2	12	35	37	6
LAMC2	426	247	299	368	259	313	346	281	724	112	406	201	286	479	405	351	157	334	833	264	126	505	33	14	22	11	275	8	467	396	176	88	1080	430	110	300	283	48
FGFR1	50	43	59	59	37	60	52	44	162	21	63	72	85	101	104	78	111	210	142	38	51	162	57	10	0	1	14	0	117	133	39	40	191	45	16	61	71	7
GRB2	5	1	7	6	4	11	2	11	14	3	6	30	29	25	15	6	7	20	9	6	10	11	5	1	0	0	0	0	16	31	3	11	29	6	5	19	16	0
SP1	143	60	109	122	79	90	124	77	156	12	104	25	114	113	226	102	20	120	182	59	40	105	59	30	26	4	41	8	127	168	59	62	498	87	15	113	117	11
SLC2A1	95	36	84	102	29	108	55	74	55	13	140	69	211	100	158	90	13	70	164	85	60	60	9	4	0	5	1	0	55	189	21	13	14	31	17	141	156	4
E2F2	198	119	115	195	109	136	204	113	169	15	234	100	159	111	301	147	169	151	178	121	75	301	134	60	21	6	26	6	271	229	86	156	1156	49	14	105	175	11
ARNT2	12	10	16	21	8	13	20	14	22	6	18	18	20	20	37	13	4	30	31	12	11	17	5	1	0	0	0	0	27	26	7	5	103	9	2	17	15	1
GLI2	26	7	18	20	9	15	10	9	12	3	13	1	25	17	28	23	7	28	37	10	4	14	7	1	3	0	4	0	30	34	4	3	112	2	3	10	21	0
CHUK	862	512	553	913	485	619	714	530	1737	209	838	633	657	1468	1319	975	395	1791	1310	512	281	1323	1008	344	39	27	283	20	1363	822	431	316	4181	303	227	609	779	59
CCNE1	196	139	120	186	143	155	188	134	145	14	194	115	182	142	162	154	315	298	244	81	84	166	225	97	22	13	41	5	225	186	122	214	274	81	30	109	161	20
CASP3	232	109	123	198	179	138	200	100	119	42	235	68	153	188	149	162	34	177	199	129	81	281	198	126	58	33	110	29	214	160	137	53	893	164	37	94	111	19
TXNRD1	1082	605	527	616	440	541	677	449	1395	451	933	710	1056	640	736	661	153	1089	1159	421	375	597	283	122	134	65	629	25	1820	1126	1277	483	1021	682	237	816	501	316
PRDM4	568	334	423	582	340	452	472	381	1177	120	669	290	409	832	898	728	48	883	844	365	196	795	127	35	35	22	224	12	769	594	309	221	2629	296	157	353	481	22
JUN	37	11	21	22	12	24	5	14	279	30	25	339	59	178	60	65	236	78	86	16	15	627	99	45	0	0	12	1	103	68	14	51	695	11	40	103	22	6
CMPK1	335	201	199	227	201	189	235	172	202	71	343	84	371	273	324	154	206	271	303	146	149	194	169	128	95	57	153	25	306	347	198	166	453	262	27	258	227	93
CD55	87	68	90	116	43	93	70	86	324	42	104	100	117	274	154	235	125	304	458	75	42	333	36	18	0	0	46	0	172	144	48	32	121	47	72	95	108	8
ITGB1	679	405	631	689	246	561	503	421	580	169	592	306	765	759	705	732	603	746	1307	328	306	326	356	105	23	7	251	0	837	1053	238	162	855	277	175	540	551	89
GNRH2	1	1	0	2	1	2	2	1	2	2	0	4	1	1	0	2	9	9	2	1	1	0	1	2	0	0	0	0	4	6	0	2	8	1	0	3	2	0
PTGS2	15	8	6	3	12	8	3	4	36	0	17	11	9	8	14	6	20	19	17	6	4	72	1	2	1	0	9	0	3	2	3	14	33	4	4	13	10	3
LAMB3	1124	433	488	781	818	596	778	467	696	195	1211	304	522	1042	691	674	280	452	1140	481	213	480	107	33	112	123	891	79	878	578	746	278	4147	2069	118	561	564	210
FZD1	22	12	8	20	10	7	22	6	12	3	23	9	2	19	18	11	3	28	17	11	4	23	3	1	1	2	5	3	12	10	16	8	46	12	2	5	12	6
MLH1	21	9	10	11	6	12	9	8	37	6	4	10	20	18	12	25	17	21	31	16	6	41	5	0	0	0	3	1	16	24	1	14	34	3	10	11	15	0
BRD7	140	78	100	128	56	89	94	88	219	25	109	71	133	193	351	156	53	252	187	100	49	127	32	15	1	8	31	4	136	176	60	96	191	50	35	84	163	11
RAD54B	59	53	36	30	39	28	61	18	41	6	85	24	118	14	20	12	11	34	60	28	23	56	59	57	15	8	26	0	48	46	48	31	154	16	3	51	29	20
DAPK2	5	8	5	2	1	5	9	5	6	2	4	8	1	8	1	7	3	4	7	3	6	2	0	0	0	1	3	0	6	4	18	5	33	1	1	1	8	0
KDR	2	0	3	2	2	0	1	3	13	0	1	3	0	2	0	7	2	12	9	0	0	39	0	0	0	4	2	0	0	3	3	0	8	2	1	2	0	0
CASP9	118	42	67	67	64	70	71	47	71	16	102	31	55	103	78	61	16	62	65	37	31	69	24	12	20	4	45	5	83	98	57	32	471	76	16	63	57	11
BLM	539	324	294	624	366	449	493	379	691	64	611	298	399	421	747	547	197	1005	610	367	233	967	697	212	35	29	84	7	654	631	345	437	4537	158	69	278	489	16
POLE4	47	33	50	58	30	53	43	48	64	17	51	47	59	165	87	83	138	122	90	45	42	65	36	7	0	0	11	2	66	85	22	79	121	15	20	40	63	3
CCDC6	184	93	137	181	65	144	170	115	349	32	184	108	212	259	370	194	39	264	276	121	71	344	70	37	9	8	35	0	280	266	54	116	733	65	28	151	171	9
FPGS	27	17	16	17	8	19	14	15	22	1	34	6	30	27	16	15	18	8	22	13	11	11	7	5	5	6	11	0	11	23	16	16	38	12	7	18	9	4
TRAF5	111	47	64	92	48	75	89	53	101	12	91	30	70	87	132	119	39	126	124	51	36	130	32	7	4	1	13	1	98	96	43	40	190	38	10	60	99	2
EPAS1	75	24	28	35	39	34	76	21	77	16	80	24	45	52	86	40	5	63	64	23	13	32	123	69	9	8	49	8	70	47	31	23	367	86	7	44	48	13
MAP1A	27	15	15	13	23	16	18	17	16	2	20	4	8	16	19	12	7	19	17	12	15	31	2	2	0	2	0	0	25	23	11	23	23	13	1	16	12	1
CDC42	765	483	549	692	386	545	525	503	908	137	799	296	1034	1142	1151	586	352	859	966	452	360	618	483	180	38	16	235	6	946	1106	298	417	1213	273	112	846	822	75
RRM2	423	283	289	440	255	330	362	234	243	47	460	184	376	227	458	235	131	245	272	226	129	371	318	156	57	47	54	19	484	470	266	195	2037	222	41	237	336	39
CXCR4	19	2	3	5	16	11	13	4	10	3	42	1	10	17	7	1	16	11	6	8	2	71	10	8	1	2	4	2	10	8	6	51	9	21	1	22	15	0
BRCA1	141	82	89	144	62	103	106	100	292	13	118	97	125	115	239	118	114	238	191	88	43	403	17	4	4	2	8	1	171	175	52	48	319	12	25	81	144	4
RAB2A	1208	633	656	722	594	617	829	492	615	168	1083	332	927	723	935	631	123	641	777	436	306	672	866	373	113	62	463	47	946	955	502	349	2372	618	109	580	555	143
GSR	8	8	10	5	5	3	6	6	7	6	2	12	17	11	8	22	11	14	18	10	7	13	3	0	2	0	0	0	18	21	6	4	5	0	1	13	6	0
CTBP2	497	262	361	386	238	358	350	291	440	88	518	150	454	388	506	399	98	328	503	238	151	347	287	101	50	34	227	8	415	545	213	111	788	322	59	358	316	37
SMARCE1	413	256	369	470	225	348	345	315	674	77	314	254	401	601	766	532	302	652	624	260	190	531	178	48	12	5	84	1	608	550	138	262	1365	105	79	265	401	28
BAX	489	241	265	439	233	330	273	258	398	74	477	234	315	492	403	406	837	473	473	247	165	417	59	16	22	5	114	8	438	502	242	442	760	185	87	221	391	32
LPAR1	1	2	2	4	0	2	5	2	1	0	2	0	2	0	5	2	0	10	3	3	0	3	3	0	0	0	1	0	6	2	1	0	3	0	2	4	3	0
IL1RN	20	5	4	11	19	12	16	13	4	0	11	2	15	16	6	13	157	7	14	9	4	10	0	0	2	1	7	0	8	11	21	7	7	18	1	13	12	0
NFKB1	942	282	331	612	664	396	928	324	422	123	1038	222	337	538	303	442	132	457	534	387	196	337	306	191	257	182	536	182	473	410	512	140	6531	761	66	319	439	88
CDKN1B	149	84	92	152	67	114	111	94	169	22	125	146	172	284	244	174	54	221	270	112	75	255	44	21	7	2	38	6	238	187	47	67	578	71	56	118	193	3
ADCY6	35	16	20	31	22	29	26	21	78	5	36	34	41	44	65	42	41	107	73	19	20	28	9	1	0	0	2	0	54	66	24	17	59	10	9	36	41	1
TCEB1	119	106	102	162	38	102	97	108	288	37	136	142	136	315	203	225	204	314	287	81	80	188	248	51	4	0	33	1	236	231	59	114	407	30	46	118	199	10
NRP1	26	13	15	31	25	22	26	12	52	4	57	27	13	14	19	50	13	46	191	18	6	14	10	6	7	1	23	7	60	16	31	2	85	29	28	25	20	5
ATF2	718	244	265	492	597	262	543	205	493	77	929	87	379	320	482	291	126	246	296	279	159	297	312	308	523	285	602	216	356	282	385	116	1101	1319	65	234	259	128
PDPK1	37	29	31	38	22	23	37	20	45	4	25	26	64	43	55	24	22	49	55	25	12	52	53	28	7	0	26	0	67	56	23	15	180	11	9	32	30	7
TCF7L2	271	192	252	265	122	240	238	203	171	33	295	97	308	298	499	314	41	259	287	166	157	131	139	35	35	2	51	6	318	518	96	147	223	114	39	218	275	13
PLCG1	336	205	231	349	146	286	258	211	137	41	373	128	254	351	379	333	118	337	330	161	120	176	155	48	21	25	54	9	228	318	115	172	563	141	41	217	282	11
SP4	80	53	51	55	28	45	47	42	94	11	60	27	57	77	107	51	10	76	78	30	34	87	87	18	3	3	19	0	48	89	24	28	269	44	10	36	42	2
FGFR2	15	9	18	15	12	10	10	10	21	3	10	10	19	11	21	14	5	17	23	16	10	20	3	1	0	2	0	0	21	24	2	6	29	1	5	11	17	0
ABL1	183	119	172	225	103	167	185	131	290	42	231	107	154	273	299	271	42	293	291	116	136	270	115	38	10	2	50	7	293	238	102	127	576	113	38	114	171	8
DDR1	106	50	63	80	69	90	75	49	41	4	92	46	99	49	95	74	28	57	82	44	32	49	32	11	25	5	37	7	63	91	50	26	102	111	10	61	70	13
POLE2	295	144	129	240	158	149	171	124	102	23	273	82	181	128	246	179	35	192	180	131	91	327	144	64	27	12	61	3	349	271	119	198	680	74	14	153	173	27
PSMB5	407	229	285	336	194	289	241	217	350	101	275	269	536	481	433	377	201	504	438	152	150	316	147	60	38	21	123	9	442	632	190	256	394	92	69	303	345	44
GART	22	17	17	23	7	18	16	8	45	9	14	18	29	34	38	20	23	34	38	13	23	47	19	3	2	0	6	0	29	31	7	18	37	4	7	19	27	4
TGFBR1	38	29	37	41	25	44	27	28	50	19	43	13	43	51	85	32	11	51	67	27	25	81	25	2	8	1	14	2	67	56	13	28	146	15	8	41	30	7
SMARCB1	675	351	401	726	326	542	519	408	583	120	647	467	558	1023	741	672	266	932	883	453	289	768	167	89	30	15	161	19	806	801	266	705	2674	240	131	505	948	14
MAP2K2	96	58	87	69	57	96	59	75	79	18	74	80	118	113	138	85	70	107	90	24	60	80	64	32	13	13	33	10	90	144	62	107	136	51	16	67	74	14
STAT1	52	43	64	86	18	57	42	59	78	8	63	99	101	148	102	94	26	135	154	40	30	118	8	3	0	1	2	0	105	145	19	27	169	19	24	68	82	2
IGF1R	235	102	124	111	144	126	211	89	88	22	236	26	110	107	175	98	18	116	138	111	70	79	67	38	80	63	102	12	111	117	122	80	224	294	11	91	80	27
GABRQ	99	49	44	68	58	51	68	40	57	11	91	22	67	73	64	52	22	109	57	31	37	86	111	65	20	11	25	10	101	61	47	20	155	51	7	47	52	15
VIPR1	12	3	9	18	7	12	4	5	8	0	16	3	5	11	18	5	0	5	7	5	4	19	5	4	4	2	6	0	2	12	4	0	14	9	0	7	9	4
GABRE	9	1	3	4	1	3	4	2	13	0	6	2	6	1	1	7	3	14	11	4	2	23	2	0	1	1	2	0	8	3	3	1	19	6	1	4	5	0
MET	106	79	103	99	48	89	74	73	95	30	84	57	146	100	208	98	14	112	178	58	64	71	23	14	10	2	28	3	151	226	27	50	134	41	12	73	106	14
CSNK1E	215	109	136	193	110	155	170	140	445	53	263	120	183	285	308	259	122	354	327	132	135	263	99	34	12	3	72	5	231	231	99	195	690	123	58	181	201	26
VHL	8	9	17	13	1	8	11	11	27	4	9	19	17	19	32	20	18	36	30	7	2	27	12	3	1	0	7	0	29	31	5	23	26	4	3	13	13	1
IFNGR2	87	47	83	95	46	95	79	71	120	22	98	69	107	175	155	119	20	172	182	52	41	163	65	21	12	1	31	2	119	143	50	53	141	39	23	98	121	14
SMAD2	73	57	79	65	29	81	54	51	104	27	67	76	128	129	178	117	43	136	166	58	39	60	24	6	0	1	14	0	101	143	18	58	133	35	21	75	75	1
MAPK1	684	303	426	518	377	425	514	329	635	105	630	159	534	635	940	459	134	529	533	248	203	326	692	292	80	27	214	36	567	551	300	259	1971	465	71	297	372	58
SUFU	255	105	114	179	153	163	192	99	125	40	330	47	142	171	162	152	22	166	146	115	86	180	155	79	31	20	75	31	178	207	161	97	491	259	36	99	137	24
SMO	8	1	3	6	1	1	6	4	9	0	2	8	9	6	3	5	1	14	7	2	1	18	1	0	0	0	0	0	4	13	2	4	5	1	1	7	6	0
MAPK14	519	182	189	193	223	156	236	113	71	65	320	70	371	71	109	83	23	94	143	62	62	111	285	142	129	105	230	24	114	213	185	82	398	221	11	199	110	132
CD46	1635	521	689	714	1225	615	978	466	335	272	1656	144	1048	391	691	372	220	307	546	374	262	382	423	362	1848	1015	1307	523	530	791	710	201	668	1939	35	744	413	509
TGFBR3	160	60	79	113	101	72	129	51	64	14	112	28	88	104	146	71	25	97	77	59	44	92	153	38	15	19	68	4	117	91	56	25	165	87	11	55	70	15
JAK2	496	220	223	377	343	316	409	265	383	67	551	95	202	544	266	437	79	518	541	232	128	355	91	26	51	47	278	37	332	246	289	71	1468	644	65	210	289	30
FZD3	57	25	36	29	23	31	34	21	34	3	45	11	36	33	61	15	15	76	33	18	12	48	5	0	4	1	8	0	44	54	13	25	101	30	5	29	24	3
AKT2	76	45	55	78	35	56	69	48	85	16	151	29	60	107	109	82	64	90	127	62	36	50	18	5	9	6	25	0	119	86	47	65	139	61	21	53	59	0
MTF2	56	44	42	75	46	50	48	42	102	13	83	33	35	100	137	84	30	117	89	42	34	84	124	48	9	1	16	0	91	74	31	17	170	24	12	58	74	8
GNAS	199	153	251	284	101	236	173	208	250	50	265	240	371	450	377	391	527	359	505	210	140	262	197	29	23	5	48	6	398	530	106	151	471	93	64	279	335	5
ITGA2	110	69	104	41	41	61	66	49	75	30	87	34	215	85	89	34	6	86	192	35	46	88	7	0	11	1	86	3	189	111	46	29	48	45	8	101	83	46
DMPK	49	42	31	38	34	35	32	34	34	11	58	22	35	65	60	36	22	40	50	25	25	14	43	31	9	7	26	2	27	84	20	13	92	37	4	36	37	9
PTEN	230	140	150	167	84	178	149	135	137	48	201	72	162	199	203	98	16	144	237	84	97	119	70	26	4	6	64	3	162	216	85	44	377	133	25	136	114	23
APPL1	331	120	108	171	209	137	177	97	80	27	258	23	168	89	129	79	24	75	94	70	52	61	173	98	150	110	137	77	120	140	165	86	388	374	12	103	92	89
CTBP1	250	113	147	200	129	152	200	141	167	50	218	150	220	239	205	243	93	326	266	128	121	224	22	12	30	23	60	8	272	335	103	179	670	146	36	198	226	20
BARD1	160	86	54	133	171	77	144	75	60	27	241	25	184	60	97	52	8	102	76	85	54	120	163	199	356	209	79	154	135	81	166	61	1463	183	4	96	66	96
NFYC	104	58	91	109	57	94	95	97	204	12	143	135	161	204	200	202	55	232	239	79	69	206	118	27	7	0	21	1	191	230	45	144	568	37	31	96	181	2
HRAS	70	41	65	75	22	75	51	53	55	16	46	71	69	110	88	63	79	104	91	30	29	98	34	14	4	4	9	2	90	109	21	80	137	21	13	58	62	10
HDAC3	40	23	27	30	22	17	19	26	83	10	46	27	49	54	82	37	27	62	60	22	23	31	32	12	2	0	5	1	38	41	11	31	78	19	5	45	49	4
LAMA5	183	122	161	206	155	223	178	147	166	37	279	107	191	290	277	233	106	185	240	124	99	164	55	28	39	13	96	10	206	329	129	109	146	208	24	181	190	16
POLB	42	39	44	57	25	47	28	41	76	10	29	54	52	119	71	79	59	118	101	31	28	96	24	6	4	2	10	0	55	84	10	32	170	19	23	32	79	2
TUBA1A	13158	4654	5945	5930	5301	5172	6820	4221	1809	1002	7972	2093	9858	2687	3722	2692	1455	3751	4022	2349	1859	2691	8669	5334	2805	1621	2425	560	5054	7872	4779	2126	13159	2938	308	4912	3526	1419
MAD2L2	55	40	69	124	22	64	55	65	156	36	64	136	151	311	125	175	139	238	221	66	69	144	71	16	0	0	15	0	124	222	22	88	493	31	34	89	188	5
RBX1	262	151	132	114	100	159	175	107	69	39	328	60	257	140	163	85	90	113	158	93	76	158	157	84	15	11	72	1	116	225	144	157	360	111	12	164	133	47
RALA	434	234	247	370	205	250	290	214	428	88	407	150	293	532	399	299	62	323	462	184	109	294	318	129	15	15	137	2	445	348	171	155	1681	206	93	250	262	32
GABRG2	14	6	7	19	11	9	17	9	17	3	19	3	8	16	31	15	5	2	25	6	5	5	12	4	0	0	4	4	8	21	8	3	71	15	2	16	12	1
PLCG2	225	69	92	179	110	128	144	88	97	13	226	37	85	145	120	170	51	127	177	86	68	120	48	23	21	16	79	5	104	127	77	34	250	121	22	87	113	8
ARHGEF1	1870	573	603	1350	1551	896	1542	749	863	136	2114	297	639	1116	947	991	569	1104	1100	728	307	507	125	89	513	438	1110	290	1021	949	1179	605	3195	2130	176	614	812	192
RB1	15	13	14	11	8	8	9	9	12	2	8	22	22	22	22	12	6	36	25	10	18	5	10	1	3	0	2	0	20	26	1	3	55	5	2	17	15	0
WNT11	26	19	18	38	17	16	25	16	24	1	30	15	20	54	16	22	3	61	26	18	13	40	12	6	1	2	11	0	21	30	5	3	26	10	2	9	32	0
SRC	33	16	27	11	13	34	17	17	34	6	23	20	27	33	47	32	24	52	55	16	12	18	22	9	2	0	1	4	37	31	16	9	58	16	7	26	28	5
BRWD1	63	25	39	32	15	38	28	26	48	13	38	22	63	61	29	46	40	74	68	23	14	81	30	6	7	3	20	0	49	76	21	14	53	14	8	34	46	0
CCNA2	122	86	77	179	56	102	116	84	151	27	70	110	161	169	166	141	10	247	219	79	73	248	111	39	5	3	17	2	228	205	54	116	515	17	40	94	141	10
RAF1	45	20	24	22	20	26	30	23	24	4	22	15	52	25	30	28	13	24	40	17	10	38	22	10	5	3	5	3	27	60	22	0	69	13	4	21	21	4
NR3C2	18	7	2	16	10	14	10	12	20	0	28	3	7	16	22	12	0	15	13	6	3	11	2	3	0	0	1	0	12	14	1	0	44	37	1	18	12	0
DVL2	34	19	46	51	16	45	21	41	70	6	62	58	75	107	111	66	26	111	92	22	44	82	6	0	0	2	11	1	81	101	13	25	145	14	12	58	69	2
EGFR	185	111	142	127	90	100	124	94	141	35	168	37	124	90	187	110	55	147	237	54	86	134	81	55	44	11	69	6	179	195	87	64	550	115	9	112	97	31
RUNX1	72	47	68	66	27	65	67	58	151	14	75	48	64	66	100	102	24	83	177	40	52	62	26	17	8	0	18	0	95	68	30	44	172	48	20	78	79	4
KITLG	15	20	17	11	8	17	11	12	1	5	30	13	45	5	22	2	5	6	20	8	14	19	5	2	2	3	4	0	9	42	8	10	4	1	0	23	20	3
CCNE2	10	9	10	9	6	14	6	7	10	0	6	22	22	11	26	11	0	12	17	6	4	15	13	13	0	0	0	0	21	14	2	4	48	1	4	7	12	0
FZD2	146	85	73	133	73	112	121	83	82	6	206	19	73	86	225	152	3	149	136	102	51	116	3	0	11	14	56	4	53	117	46	84	46	46	20	58	133	10
GNB3	50	25	34	27	11	27	43	29	8	3	51	16	44	41	47	24	16	22	44	13	7	28	22	14	2	0	10	0	52	39	7	17	61	13	4	30	23	10
E2F1	240	102	88	159	148	105	191	74	57	10	188	62	182	54	97	100	82	96	110	81	46	194	109	48	37	29	34	7	155	160	163	77	537	48	6	103	96	25
MAPK9	200	114	148	192	114	169	136	132	301	50	233	95	194	243	317	163	132	357	301	90	99	228	74	12	25	7	70	6	244	210	94	115	642	158	44	133	162	7
PSMD1	163	91	138	130	75	99	138	96	142	42	144	93	193	345	212	194	91	259	194	82	95	95	126	40	8	6	37	1	185	230	83	107	318	73	29	114	145	10
YES1	150	72	126	142	50	114	72	95	215	26	79	96	187	188	233	134	60	250	250	70	90	214	112	31	4	2	22	9	238	220	41	46	421	28	24	104	141	9
RXRB	26	17	24	35	16	19	21	15	45	16	25	35	48	55	44	37	14	60	61	16	20	79	43	15	0	0	5	3	51	79	10	22	109	5	14	41	32	0
RAD51	21	2	6	5	6	5	5	2	10	2	8	4	14	2	15	8	1	8	2	2	4	10	5	1	0	0	3	0	6	11	8	5	40	8	1	2	5	1
MECOM	16	7	11	14	3	8	9	9	13	0	4	7	4	8	30	10	0	25	18	8	8	13	8	0	1	0	3	0	8	16	1	2	56	2	0	1	8	1
EGLN1	350	222	310	210	140	261	209	165	209	33	328	74	405	257	637	151	29	211	345	164	192	326	167	56	23	12	49	2	231	530	153	204	343	204	31	312	257	69
PIK3CB	278	106	142	175	147	113	210	81	131	50	234	39	173	122	157	95	10	122	161	98	63	182	44	31	37	31	146	22	209	151	138	63	333	196	13	143	114	57
MAX	31	19	26	23	15	29	23	20	69	5	16	34	33	107	44	47	21	74	75	17	19	63	3	1	0	0	3	0	55	68	5	38	67	0	12	37	46	0
CDK4	904	249	400	381	564	336	470	206	174	133	793	120	657	157	248	185	138	217	264	143	118	259	152	137	902	534	420	233	274	523	537	267	792	573	20	451	215	327
VEGFB	1298	417	477	788	944	585	774	413	262	84	1902	127	492	337	724	390	571	348	399	469	296	307	102	67	630	347	382	260	441	663	672	472	929	1926	45	460	452	142
FOS	11	10	9	11	8	9	5	15	481	7	13	311	13	67	14	22	1056	108	49	6	7	151	117	46	0	0	4	0	26	14	8	194	145	18	23	47	11	3
HDAC6	151	72	73	92	69	81	99	48	62	20	119	44	117	67	80	61	34	63	85	39	47	113	49	24	43	28	80	4	77	99	52	39	198	132	13	60	52	43
PTP4A1	223	86	99	153	140	154	184	89	268	53	290	117	133	185	220	165	94	268	217	82	76	380	89	29	60	23	133	9	142	170	139	97	1079	191	52	125	140	29
ARHGEF12	718	357	435	491	424	472	578	382	380	88	551	202	492	552	562	414	156	476	554	316	200	257	284	100	61	38	271	19	601	514	293	135	1114	346	68	373	377	51
JAK1	40	29	51	31	13	50	25	25	43	6	35	27	62	67	43	68	11	59	90	14	22	44	12	3	0	1	6	1	59	64	15	5	66	14	10	37	42	3
BRCA2	26	25	23	32	15	21	20	12	45	4	27	20	42	14	40	16	7	49	42	15	22	112	9	6	8	0	7	1	41	26	13	12	253	11	2	29	27	5
ARAF	294	150	155	164	273	189	205	151	221	36	368	77	131	157	198	163	80	224	178	96	102	150	64	45	57	17	118	20	118	187	144	117	535	352	20	107	151	29
TPM2	1762	1011	1272	2156	1038	1580	1401	1228	1677	294	2058	761	1608	1881	2424	1757	4126	1732	2676	1069	826	1683	549	150	62	16	396	15	1904	2190	768	2463	3207	660	298	1225	1867	89
AKT1	602	206	264	365	283	325	453	287	169	54	619	85	319	389	306	296	166	262	337	251	117	251	78	25	63	32	164	33	407	440	268	204	630	306	46	264	290	51
LDLR	246	143	216	253	104	214	179	183	524	87	302	80	332	591	447	196	134	377	658	170	151	237	78	31	12	3	157	4	306	287	116	61	301	136	32	400	354	11
FADD	998	284	355	628	800	402	780	296	383	130	1321	179	422	431	416	406	16	394	477	342	156	373	38	27	552	413	601	319	440	490	579	227	4139	1351	76	383	384	159
FOXO1	17	12	9	21	6	16	19	17	14	3	12	14	26	19	16	21	10	34	38	7	10	41	17	5	2	0	6	0	20	34	11	8	93	5	4	16	17	3
CDKN1A	1096	499	511	778	762	713	896	544	2082	256	1322	455	723	763	952	790	1516	1083	1316	499	302	752	972	571	316	151	770	120	814	678	602	217	3631	1378	294	661	706	168
CRCP	101	85	76	117	55	82	92	91	236	33	98	128	128	186	163	155	122	235	222	67	63	151	289	85	8	1	35	0	165	176	47	107	1287	44	29	73	109	4
DCK	936	439	369	597	792	376	826	345	307	99	1100	121	715	366	496	344	102	414	404	371	202	501	921	633	432	184	450	92	522	555	646	226	2517	765	47	402	354	166
JUP	244	143	239	305	132	260	238	185	203	29	382	104	276	442	485	247	92	178	354	213	97	138	66	27	37	11	147	20	334	444	84	48	367	139	41	228	322	3
EPHA2	229	151	166	224	116	196	165	154	499	103	183	208	281	360	239	201	111	430	559	94	120	352	348	142	14	16	121	1	328	242	84	121	928	140	54	239	179	29
RASGRP2	12	5	12	11	4	14	13	8	6	3	15	3	8	22	20	11	2	10	7	6	4	3	1	0	2	0	4	0	7	17	4	12	12	8	0	3	8	1
RAC3	520	211	266	352	338	346	352	216	300	57	708	127	358	310	557	250	519	246	286	215	210	288	107	52	170	97	188	46	340	491	323	636	408	725	26	348	283	64
FDX1	41	25	62	60	46	63	64	34	49	7	54	63	77	75	84	71	19	126	88	39	40	94	40	9	0	4	21	1	95	91	26	30	189	18	14	49	66	6
GSTP1	100	36	63	73	26	67	41	48	98	36	57	81	139	91	194	62	91	68	68	25	45	91	30	21	5	4	13	1	81	185	29	98	80	29	9	64	73	11
RPF1	1790	754	685	1399	1290	993	1330	786	1262	183	1801	398	711	1559	1166	1201	319	1341	1280	751	439	1266	839	423	113	53	698	39	1154	980	884	1160	6249	823	195	663	1001	140
E2F3	219	116	124	147	112	107	146	94	175	26	203	54	212	92	184	63	40	162	192	80	55	182	195	77	62	29	73	6	287	226	123	84	657	113	13	152	118	40
AURKA	82	62	60	73	43	55	75	45	66	54	109	56	121	68	104	68	8	153	110	60	36	119	56	10	7	4	27	4	144	102	69	36	708	40	11	57	60	8
MAPK10	42	17	10	28	33	16	26	10	10	1	38	5	4	9	27	17	0	7	20	10	2	4	2	0	5	2	18	1	8	9	16	0	31	69	2	4	7	2
RRM1	519	217	274	414	313	338	372	229	277	47	533	96	363	260	488	285	193	476	320	223	125	286	319	153	75	44	82	27	306	451	252	136	1585	192	28	205	320	44
TFG	72	50	67	99	32	101	59	91	220	18	76	127	142	224	205	147	28	303	251	85	42	126	56	8	4	0	12	0	175	144	21	53	385	23	38	119	110	4
STAT3	156	120	166	141	66	161	124	99	141	35	146	61	175	242	160	147	66	205	194	88	75	204	152	46	4	0	66	2	204	222	68	30	463	77	20	110	112	19
RELB	28	14	15	16	8	19	19	17	137	19	24	103	25	41	40	44	46	100	102	12	9	207	39	18	0	0	9	1	71	28	9	27	792	14	16	25	16	1
SOS2	533	174	253	382	403	273	444	224	476	46	616	73	196	332	324	283	51	363	400	218	131	332	143	56	101	62	438	62	239	235	305	109	1372	678	49	162	227	53
TUBD1	180	68	76	126	150	108	139	75	89	18	208	37	92	122	108	138	10	205	155	58	39	217	121	60	45	7	48	4	114	120	90	21	567	111	16	63	72	20
CDK2	739	303	308	459	536	330	594	249	213	102	822	80	571	158	340	213	254	202	278	205	89	297	539	473	555	270	312	166	424	355	379	117	2056	376	24	245	245	95
CCND1	1974	698	777	975	1305	798	1258	557	292	257	1771	267	1777	560	532	519	398	585	926	519	311	437	538	466	1015	805	1174	432	697	842	957	543	1072	1239	73	829	598	675
HSPA1A	16	3	16	20	10	14	16	12	2468	2	18	3	1	55	14	17	182	48	32	5	3	4826	3	0	17	4	13	4	8	10	15	790	7	10	182	41	10	13
CD44	208	169	240	273	94	292	171	172	758	82	299	221	350	501	739	392	466	694	845	176	139	368	41	14	11	2	77	4	309	389	89	199	316	138	91	248	298	11
FZD6	86	49	73	62	61	63	63	43	128	13	63	43	98	83	85	78	15	123	121	53	42	144	69	17	4	2	14	1	60	100	31	61	294	22	19	63	82	8
FGF18	11	6	1	3	2	5	3	5	14	0	8	11	8	3	10	9	3	10	10	0	5	28	10	17	0	4	0	0	5	11	0	3	6	2	1	7	2	1
BRAF	28	17	24	15	14	34	21	22	14	4	19	17	36	39	34	27	7	26	29	16	18	12	40	11	2	7	12	1	27	35	10	12	112	14	6	18	19	9
LAMB1	2015	555	539	1424	2017	893	1427	621	317	57	2687	127	457	941	810	834	271	621	900	825	294	228	173	91	1031	656	909	525	483	612	1000	228	470	3490	92	556	760	209
PIK3R1	43	18	26	22	19	30	31	29	42	2	41	14	44	45	68	26	27	34	52	10	22	77	13	3	2	0	15	1	35	42	12	23	99	26	7	41	21	9
TMED1	323	148	200	257	180	204	223	142	234	41	384	101	220	238	342	227	61	177	202	132	88	439	188	149	41	25	97	14	299	351	214	119	429	257	43	142	189	30
AKT3	9	11	11	20	5	13	12	12	12	0	14	8	11	24	31	16	5	22	25	12	5	1	0	0	6	0	8	1	13	21	4	1	17	17	1	13	16	0
EGLN2	149	74	83	116	63	105	114	78	123	32	122	108	103	159	149	149	41	165	165	78	89	147	46	17	3	3	36	5	174	165	68	151	425	61	14	83	119	3
FAS	3	8	3	3	1	4	6	2	14	0	4	6	3	7	16	5	1	12	8	4	3	13	3	0	0	1	3	0	7	5	2	1	11	1	0	0	4	0
ADM	270	119	191	312	121	270	160	155	120	17	726	128	420	195	353	161	249	77	335	207	151	206	80	25	20	13	25	5	162	353	94	163	341	162	25	390	429	10
GNAI1	114	38	40	85	89	74	100	55	26	17	155	16	39	62	59	72	10	69	40	59	46	67	35	18	32	16	29	20	108	76	56	33	88	56	8	61	58	9
CKS1B	93	49	48	124	74	67	101	54	104	20	107	32	69	86	120	87	118	120	86	81	55	87	30	15	33	13	50	17	81	81	83	102	346	47	13	76	95	7
CD40	401	154	191	307	214	278	292	186	297	58	453	109	210	337	327	322	120	387	383	204	143	322	65	31	53	25	142	33	249	288	196	116	479	433	50	179	246	14
ZDHHC4	78	42	60	94	27	57	30	56	141	20	34	93	81	161	115	101	89	167	171	42	43	123	6	2	0	0	14	2	105	99	20	58	134	13	22	52	98	1
LAMB2	50	25	60	44	28	47	25	39	23	7	41	22	47	89	52	53	13	43	56	27	53	9	10	1	0	1	7	0	47	92	21	26	33	50	7	45	35	7
AXIN2	237	96	100	191	106	133	176	88	47	15	219	41	84	215	194	120	19	100	52	96	51	97	99	23	10	8	37	10	100	186	81	84	93	55	19	108	136	11
GNB2	121	80	109	126	60	96	90	67	103	30	142	84	157	215	157	152	169	198	183	66	53	88	65	23	5	5	39	3	186	188	65	90	268	60	26	106	129	7
CSF1	5	4	1	6	1	7	1	7	13	0	3	0	7	4	6	6	5	13	6	1	5	39	2	0	2	0	0	0	14	8	3	2	29	1	3	4	2	0
IFNGR1	213	104	97	119	99	97	120	78	130	25	194	39	149	112	145	68	11	114	153	82	44	212	124	61	23	10	135	3	152	129	113	50	305	136	21	123	97	34
FGF9	51	26	24	53	18	24	28	24	36	8	28	11	32	67	54	67	52	74	58	18	22	46	10	2	6	3	10	0	48	61	10	24	60	4	6	9	45	0
ATIC	771	371	411	543	428	423	531	353	367	114	644	162	457	431	534	478	323	548	557	262	246	428	87	37	52	26	155	29	580	710	408	519	1648	299	57	319	437	89
LPAR3	76	32	37	32	31	43	39	19	67	7	66	28	82	28	82	38	16	74	52	19	30	140	35	18	26	6	21	0	68	71	24	28	93	37	8	27	21	13
TCF7L1	295	108	152	181	130	185	182	137	109	15	266	39	124	186	212	150	61	181	169	125	63	93	166	93	54	31	98	22	150	180	137	85	527	230	20	169	154	37
RASGRP1	59	31	35	40	45	37	37	21	29	2	88	6	38	35	55	32	7	30	58	36	25	75	5	2	12	0	9	3	44	28	22	11	98	87	1	25	30	2
MAP2K1	173	103	132	119	78	163	112	113	224	20	145	129	186	194	332	164	78	188	283	91	80	179	126	39	7	3	31	5	231	236	58	62	422	88	38	150	187	24
IL10RB	208	112	110	169	132	144	132	92	152	24	160	39	132	183	219	135	18	168	189	87	83	181	49	10	9	8	76	3	117	161	87	61	405	99	21	137	137	22
MDC1	265	119	140	220	112	163	198	140	306	43	276	159	188	282	304	249	108	446	279	125	71	327	139	38	23	3	67	13	287	218	120	132	995	71	47	132	219	17
MMP1	0	2	0	0	0	0	0	0	151	4	2	5	0	2	0	0	4	25	6	1	0	28	0	0	0	0	0	0	0	0	0	7	0	1	2	5	0	0
ITGA3	174	68	75	67	48	107	73	60	69	25	117	63	146	52	89	49	12	49	126	21	25	45	26	11	25	18	94	2	67	168	58	29	100	112	12	98	59	41
WNT3A	1	7	9	7	6	8	4	7	7	0	11	4	9	10	19	9	3	12	12	2	5	4	0	0	1	0	1	0	8	18	2	21	6	3	0	7	13	1
CREBBP	133	107	123	89	57	116	100	77	104	39	140	91	111	97	164	96	4	120	136	50	53	185	173	51	17	8	54	6	165	193	55	53	669	75	14	90	77	26
SOS1	201	78	86	101	124	84	114	66	65	16	186	12	114	61	72	50	3	57	91	69	20	36	35	25	63	42	126	17	71	112	72	18	330	182	6	66	51	17
RBBP4	1221	566	736	625	653	612	676	409	436	133	848	259	1125	320	571	439	296	541	567	291	336	871	538	217	280	132	513	33	532	956	568	293	767	268	50	593	388	318
PLCB4	163	73	69	116	110	106	149	61	106	46	203	47	99	99	139	62	29	72	112	60	47	41	16	19	31	16	50	19	122	88	96	22	207	264	13	63	82	8
GNAI2	710	406	599	552	353	575	469	440	580	188	797	338	988	670	802	407	170	562	682	309	295	718	351	182	50	24	213	15	889	1255	368	258	1561	381	60	571	443	59
POLA2	29	8	9	16	6	11	7	6	10	0	6	4	14	6	15	8	1	13	13	3	1	6	4	2	0	1	0	1	10	25	21	4	54	0	1	6	5	0
FYN	373	185	214	252	247	252	214	184	367	58	419	89	152	355	459	284	32	266	369	186	76	413	192	73	45	15	260	15	188	215	160	62	434	584	62	158	157	41
IFNAR1	300	154	178	284	151	206	244	176	325	34	206	126	240	397	388	220	14	406	327	204	115	263	115	41	9	9	61	0	382	272	104	95	783	130	43	194	237	24
XIAP	805	298	389	484	759	300	595	288	401	93	879	145	564	339	501	317	305	379	502	310	194	924	440	270	691	383	740	234	497	424	530	297	2160	1274	47	349	278	271
TUBB3	814	438	614	749	400	638	602	508	372	66	1016	298	692	1061	881	524	91	508	534	450	297	511	304	97	28	25	235	16	824	915	398	305	2300	316	63	586	822	19
IL8	55	16	16	19	43	24	28	16	480	11	54	184	27	28	15	23	208	65	103	12	10	477	3	15	18	8	218	2	27	19	9	14	217	149	33	92	11	83
STK4	55	33	48	75	12	36	37	46	124	18	39	39	51	95	97	58	67	87	76	26	27	88	70	24	1	0	11	0	72	75	16	22	197	18	11	40	43	2
CHD1	6	6	7	20	11	8	10	9	16	2	6	12	10	18	25	16	1	34	27	5	12	18	17	2	1	0	4	0	27	24	0	2	36	1	3	3	14	0
TOP1	43	17	40	45	17	29	31	22	49	7	24	41	75	58	61	50	28	88	111	17	26	63	43	5	3	0	0	0	88	110	14	11	94	12	14	36	66	1
FZD5	22	12	10	9	10	9	16	13	21	6	18	6	11	12	18	7	6	14	19	7	8	35	8	9	7	0	4	0	31	26	4	4	53	16	3	11	14	1
KCNH2	28	9	24	36	26	30	45	19	11	5	57	7	22	37	28	35	18	36	35	33	13	14	12	5	5	9	16	4	33	25	22	6	67	31	2	20	26	0
TP53BP1	710	213	272	330	441	234	357	178	141	75	614	53	346	201	157	185	30	140	196	131	69	174	463	285	372	249	418	109	160	280	404	80	703	527	28	244	166	258
POLE	27	27	28	30	23	31	22	19	51	5	28	38	44	44	50	46	41	123	69	26	23	42	34	11	0	0	0	0	53	47	6	31	95	2	5	24	42	0
PSMB1	2004	852	1069	858	795	1048	1046	664	570	322	1333	516	1864	348	805	430	303	634	819	297	267	871	1423	645	172	105	693	41	781	1971	891	364	1410	477	46	926	463	414
TCF7	29	19	21	30	8	23	26	28	42	7	25	20	30	55	65	26	30	59	73	25	18	29	32	3	1	1	3	1	42	32	19	8	117	8	7	20	44	5
HPRT1	99	69	97	76	45	86	63	73	68	18	81	52	129	144	126	82	142	102	151	59	75	107	67	20	6	1	13	0	100	228	32	53	120	17	9	109	151	2
RALBP1	207	73	64	118	130	113	116	75	103	23	264	56	85	144	124	78	13	115	148	87	29	74	28	32	36	28	80	26	116	96	162	65	323	176	24	111	110	27
GNA12	303	159	158	164	227	149	189	99	131	71	308	49	249	100	171	115	16	118	158	76	55	213	186	101	124	97	205	36	168	181	175	83	332	239	14	153	102	119
PIAS2	373	178	176	326	330	217	328	189	170	41	488	46	184	293	287	256	44	224	230	155	90	146	152	64	71	25	138	39	270	241	230	121	823	285	38	103	214	29
IL1R1	7	7	11	9	5	5	8	6	11	0	4	15	6	12	15	8	3	17	15	7	4	24	4	1	1	0	3	1	21	24	8	2	9	5	0	9	8	0
IL6R	12	8	8	12	8	14	3	9	26	12	8	10	14	26	20	17	34	31	15	4	6	26	24	15	1	5	5	1	21	20	14	5	140	17	6	13	12	6
PPARD	134	74	76	111	58	73	83	76	126	17	115	87	111	199	112	117	68	173	236	62	70	177	54	11	5	4	38	3	129	110	50	92	215	64	19	102	96	11
ERBB2	211	116	120	181	107	166	155	126	136	31	206	102	151	300	230	246	28	315	282	88	105	198	83	23	17	8	68	11	242	300	95	100	344	148	40	151	175	15
FH	370	244	327	467	229	437	335	307	627	80	332	331	520	733	679	523	416	681	706	284	264	505	129	43	18	3	55	5	669	742	228	350	2116	119	95	308	558	19
HDAC2	36	23	25	28	13	33	23	22	24	8	14	23	33	40	61	49	15	60	48	19	32	42	10	10	0	0	2	0	41	63	6	19	61	4	3	39	35	0
PGF	10	15	8	9	12	14	9	20	23	2	22	4	12	34	30	26	20	37	25	11	4	38	11	4	5	1	6	1	28	47	13	13	27	9	7	36	15	1
HTR7	93	34	32	56	67	44	72	45	55	18	131	27	39	48	66	57	6	45	72	31	11	30	17	12	84	21	77	10	41	34	46	30	167	137	6	40	44	12
LPAR2	6	1	7	6	1	1	2	2	3	0	3	10	12	5	12	7	2	9	10	2	4	3	0	2	0	0	4	0	8	11	2	5	3	4	0	1	3	0
GPRC5A	211	117	160	160	83	154	113	118	414	60	149	195	325	247	422	239	48	292	696	121	135	403	88	20	2	5	57	3	312	364	48	73	171	73	50	236	253	15
TRAF2	77	39	54	87	41	57	55	39	69	7	79	46	82	69	89	89	19	108	91	32	45	135	60	26	11	1	22	0	126	100	26	81	996	38	14	54	71	4
BCR	169	81	96	138	123	92	148	84	98	22	215	79	107	130	123	120	34	179	139	44	81	157	76	38	18	11	107	9	148	151	128	102	246	144	6	85	107	25
DBT	356	135	171	238	221	171	293	162	251	34	355	43	187	200	306	178	51	187	242	154	81	302	74	26	62	30	171	24	200	222	155	105	974	289	31	166	170	28
THRA	64	19	26	35	17	40	18	21	8	2	65	5	26	21	23	29	5	26	36	15	20	14	9	5	10	9	18	8	25	34	28	13	34	40	4	21	22	7
VEGFA	469	142	248	222	186	257	228	143	353	42	508	94	344	161	376	172	67	163	412	178	113	325	416	239	93	39	206	14	126	298	126	132	512	561	31	278	192	109
ITGA6	147	72	74	55	50	84	67	48	99	20	101	44	146	56	150	45	9	47	112	27	34	49	45	26	14	13	35	1	93	117	62	59	122	83	8	75	48	23
CAPG	550	153	253	190	248	231	292	140	257	75	458	81	434	137	579	145	114	72	170	92	99	113	78	55	110	81	257	33	177	364	260	245	242	450	14	240	123	130
PGD	143	72	106	151	77	130	98	81	148	30	109	104	168	281	167	186	96	315	262	108	81	165	43	6	3	3	51	4	174	199	64	63	188	36	39	159	179	9
GSK3B	953	430	435	687	587	550	776	454	667	113	935	191	555	845	753	564	127	650	736	392	193	328	340	196	109	65	440	66	693	473	450	187	2552	907	122	386	429	53
STAT5B	66	32	34	50	26	40	53	24	108	4	102	16	39	64	124	61	40	67	79	35	26	18	14	16	8	5	35	6	58	55	37	20	189	82	9	25	56	2
TAPBP	240	133	229	236	108	218	183	171	262	53	215	130	259	366	487	285	207	290	410	166	163	177	80	14	21	12	74	8	305	400	82	92	643	108	45	181	269	8
BTAF1	199	91	155	170	81	113	143	94	324	34	223	138	188	220	202	173	188	316	300	109	109	290	126	54	11	9	60	2	220	246	82	44	550	143	60	168	172	21
NR4A1	11	12	15	26	18	24	18	26	133	6	24	48	30	55	50	56	474	289	116	13	14	109	18	9	0	0	14	0	54	28	7	26	74	10	20	47	26	3
SPTBN2	7	4	8	9	6	12	8	4	10	4	12	5	18	7	10	4	15	3	20	5	5	7	2	1	0	0	3	0	7	12	12	9	10	4	1	11	5	0
IBA57	63	29	28	36	25	36	42	24	19	1	68	13	35	33	37	28	12	36	38	18	13	39	28	12	7	3	23	3	47	56	30	37	258	42	4	29	37	9
ZNF136	206	86	109	174	132	112	164	83	310	17	209	70	102	160	145	143	108	239	148	127	54	403	370	114	42	18	82	10	170	113	105	60	1915	235	30	96	117	21
NAA35	329	129	151	310	151	213	287	187	345	50	324	168	177	432	412	331	110	428	367	198	103	323	135	28	16	17	123	21	379	304	179	128	617	157	83	194	240	28
MOCS2	510	289	339	240	313	206	316	192	223	63	456	123	378	202	357	180	79	259	366	140	155	441	42	29	112	46	237	24	469	572	352	108	1094	322	34	251	189	78
PBRM1	35	29	44	61	20	36	29	35	59	7	54	54	51	90	75	67	28	108	80	35	29	83	22	7	2	0	21	2	81	81	21	10	156	9	17	45	67	1
RAD17	254	123	125	189	180	168	207	120	235	38	265	70	144	229	214	182	38	243	235	99	60	311	18	10	25	6	134	2	169	183	118	60	475	137	33	136	137	24
ANGPTL4	325	79	143	164	136	218	117	84	29	6	478	14	235	55	144	18	29	15	201	135	52	55	36	14	54	9	24	4	18	161	80	29	55	903	2	364	131	104
CAPZA1	298	168	204	323	125	243	196	186	392	67	217	192	357	459	408	355	161	517	456	191	162	348	138	43	9	3	39	1	413	462	91	90	599	85	58	245	389	18
TMEM245	102	71	70	69	38	67	55	65	53	14	70	34	89	101	97	96	49	110	111	49	34	63	38	10	4	1	14	2	86	114	20	17	168	32	9	59	80	8
DCUN1D1	802	381	414	470	572	390	570	269	451	50	879	125	527	426	644	366	87	396	426	252	168	489	526	223	105	63	420	48	540	506	415	222	1500	722	47	299	284	107
FNDC4	57	28	35	37	34	43	42	37	37	4	45	5	40	65	80	55	13	62	69	27	18	43	8	0	0	0	18	0	41	64	13	18	47	17	9	24	50	10
NAA40	196	146	145	225	136	192	181	125	282	46	239	119	162	282	200	270	156	268	283	141	98	184	44	29	10	1	52	0	207	253	89	196	515	88	49	155	197	9
CCNT2	221	124	88	93	126	79	150	55	109	37	214	37	188	94	115	36	49	73	92	71	54	167	465	304	108	106	145	41	141	95	126	98	723	225	10	129	72	82
WDR25	80	34	47	48	46	56	43	40	141	21	58	52	51	113	82	92	7	141	105	39	21	194	33	8	0	0	29	3	79	96	37	59	663	35	19	32	65	13
